# Supplementary material for: Genetic and environmental variation impact the cuticular hydrocarbon metabolome on the stigmatic surfaces of maize
Source: BMC Plant Biol. 2019 Oct 17;19:430. doi: 10.1186/s12870-019-2040-3 (PMC6796380; doi:10.1186/s12870-019-2040-3)
Supplement: Supplementary file 1 — Additional file 1: Table S1. Abundances of all hydrocarbon constituents for silk samples from inbred lines grown in 2009 and 2010. Individual metabolite abundances (μmol/g dry weight) are provided for each silk extract in this study, which includes emerged and husk-encased silk extracts from 32 inbred lines evaluated at either or both 3-days and 6-days post-silk emergence in either or both the 2009 and 2010 growing seasons. A key to column headings is provided in the file. [file 12870_2019_2040_MOESM1_ESM.xlsx]

## Sheet: Surface hydrocarbon data
					Alkanes									Alkenes
Growing year	Inbred line	Days PSE	Ear replicate	Silk section	C21	C23	C24	C25	C27	C28	C29	C30	C31	C23:1(7)	C23:1(9)	C24:1(7)	C24:1(9)	C25:1(7)	C25:1(9)	C26:1(7)	C27:1(7)	C27:1(9)	C28:1(7)	C29:1(7)	C29:1(9)	C29:1(>9)	C29:2	C30:1(7)	C30:1(9)	C31:1(7)	C31:1(9)	C31:1(>9)
2009	A632	3	1	Emerged	nd	0.0375055	nd	0.300598	1.19298	0.0551727	1.2482	nd	0.255339	nd	nd	nd	nd	0.0204536	0.0531636	nd	0.100837	0.0812754	0.00538477	0.549731	0.533391	0.0467312	0.00566333	nd	0.0017	0.137426	0.454629	0.0498773
				Husk-encased	nd	0.037905	nd	0.137358	0.609683	0.0246157	0.845906	nd	0.22009	nd	nd	nd	nd	nd	0.0181123	nd	0.0523358	0.0510795	0.0017	0.342793	0.187768	0.0411252	nd	nd	nd	0.114382	0.24329	0.0359083
			2	Emerged	nd	0.0443402	nd	0.789655	2.06816	0.0494635	1.70004	nd	0.216556	nd	nd	nd	nd	nd	0.0655307	nd	0.164055	0.11503	nd	0.490762	0.885469	nd	nd	nd	nd	0.0571742	0.411782	nd
				Husk-encased	nd	0.082379	0.00821508	0.281186	0.871621	0.0360544	0.996773	0.00637628	0.260264	0.0017	nd	nd	nd	0.0341805	0.0925935	nd	0.124283	0.215884	0.00342885	0.48507	0.41474	0.0822651	0.00715434	nd	nd	0.135092	0.354511	0.0563744
			3	Emerged	nd	0.05275	0.0125418	0.442417	1.66695	0.113547	1.76353	0.00942943	0.26986	nd	nd	nd	nd	0.015234	0.0490748	nd	0.0660904	0.206934	0.0198027	0.706129	0.647193	0.0705822	nd	nd	0.013258	0.180516	0.532906	0.0663853
				Husk-encased	nd	0.0611781	0.00568887	0.196741	0.717476	0.0306447	0.89938	0.00503207	0.232612	0.0017	nd	nd	nd	0.022769	0.0526193	nd	0.0876809	0.0923426	0.0017	0.46921	0.25137	0.0587701	0.00541923	nd	nd	0.149199	0.254836	0.0465649
			4	Emerged	nd	0.142416	0.0281415	0.67794	1.54343	0.0907567	1.51331	0.0126375	0.277018	0.0017	nd	nd	nd	0.0461817	0.0764021	nd	0.23777	0.253611	0.0212206	0.834606	0.705041	0.0741684	0.011529	nd	0.0061395	0.169928	0.474055	0.0524502
				Husk-encased	nd	0.0805404	0.00869844	0.252995	0.807305	0.0316306	0.971373	nd	0.207733	0.0017	nd	nd	nd	0.0411384	0.0588855	nd	0.140327	0.154664	0.00453215	0.582742	0.328372	0.059704	nd	nd	nd	0.153566	0.275281	0.0435201
			5	Emerged	nd	0.0523619	0.00861082	0.358174	1.5633	0.0727402	1.59824	nd	0.232025	nd	nd	nd	nd	0.00668482	0.0230392	nd	0.0957301	0.132954	0.0068414	0.61417	0.553385	0.0637747	0.0058609	nd	0.0017	0.145692	0.465946	0.0516783
				Husk-encased	nd	0.0604268	0.00421989	0.162827	0.738539	0.0274281	0.996653	nd	0.275485	0.0017	nd	nd	nd	0.01689	0.0441834	nd	0.0776567	0.0963018	0.0017	0.508113	0.252624	0.0748839	0.00606424	nd	nd	0.154811	0.304641	0.0541518
		6	1	Emerged	nd	nd	0.0017	0.346005	1.89446	0.202583	1.4153	0.0248708	0.147046	nd	nd	nd	nd	0.00888932	nd	nd	0.586168	0.284823	0.0339642	1.32119	0.496918	0.164401	0.0239545	nd	nd	0.207944	0.290516	0.129871
				Husk-encased	nd	nd	0.00662758	0.299899	0.8689	0.0381551	0.965067	0.00505696	0.182091	nd	nd	nd	nd	0.0482649	0.0247629	nd	0.118833	0.115941	0.00464954	0.503885	0.290304	0.0398183	nd	nd	nd	0.113018	0.209437	0.0310408
			2	Emerged	nd	nd	0.018669	0.546916	1.64391	0.104785	1.67599	0.0102123	0.222642	nd	nd	nd	nd	0.0274161	nd	nd	0.113575	0.182981	0.0157522	0.565375	0.485457	0.0336303	nd	nd	0.00547375	0.0965594	0.300078	0.0379234
				Husk-encased	nd	nd	0.0017	0.292827	0.826738	0.0286829	0.842675	nd	0.157974	nd	nd	nd	nd	0.0400741	0.0231658	nd	0.0980639	0.106335	0.0017	0.450346	0.275636	0.0303514	0.00375343	nd	nd	0.0870433	0.170038	0.0215863
			3	Emerged	nd	nd	0.0330362	0.712194	1.78731	0.0929798	1.48822	nd	0.177882	nd	nd	nd	nd	0.145537	nd	nd	0.0759775	0.255246	0.0198324	0.933807	0.706095	0.016188	nd	nd	nd	0.142781	0.373728	0.036421
				Husk-encased	nd	nd	0.00673848	0.263473	0.702508	0.0243758	0.668398	nd	0.107584	nd	nd	nd	nd	0.0872089	0.0457402	nd	0.165666	0.173489	0.0046165	0.575732	0.264073	0.0315258	0.00794414	nd	nd	0.111259	0.179811	0.0258638
			4	Emerged	nd	nd	0.0324959	0.684085	1.6618	0.0687998	1.48258	nd	0.203977	nd	nd	nd	nd	0.0961274	nd	nd	0.467938	0.218895	0.0416664	1.29935	0.538482	0.0423987	0.011213	nd	nd	0.164617	0.34548	0.0390787
				Husk-encased	nd	nd	0.00516205	0.257112	0.715828	0.0266144	0.782852	nd	0.114264	0.00681888	nd	nd	nd	0.0551876	0.00966819	nd	0.236314	0.120217	0.00639955	0.703382	0.227289	0.0356469	0.00746687	nd	nd	0.122055	0.150596	0.0250917
			5	Emerged	nd	nd	0.0161421	0.537748	1.56003	0.0827416	1.38137	nd	0.138847	nd	nd	nd	nd	0.00872894	0.00785064	nd	0.104665	0.138659	0.0111411	0.495317	0.480327	nd	nd	nd	0.00495679	0.0791669	0.250651	0.0280132
				Husk-encased	nd	nd	0.00382432	0.265769	0.797015	0.0279437	0.84156	nd	0.149579	nd	nd	nd	nd	0.0714606	nd	nd	0.114357	0.151685	0.00649015	0.485052	0.307263	0.0423387	0.00547418	nd	nd	0.0991397	0.206547	0.024266
			6	Emerged	nd	nd	0.0402566	0.658361	1.79889	0.0986193	1.66683	0.0117597	0.207953	nd	nd	nd	nd	0.17451	0.172394	nd	0.182214	0.262404	0.0188363	0.865943	0.845179	0.044102	0.00983826	nd	0.00983037	0.148301	0.470643	0.0534077
				Husk-encased	nd	nd	0.00424	0.268106	0.704819	0.022958	0.762586	nd	0.145262	0.00487504	nd	nd	nd	0.110813	0.107252	nd	0.135727	0.136273	0.0017	0.431908	0.281439	0.0262911	0.00459482	nd	nd	0.093781	0.193673	0.0273928
2009	B37	3	1	Emerged	nd	0.0441996	0.0109065	0.138614	0.616329	0.0394377	0.72218	nd	0.0652457	nd	nd	nd	nd	0.0017	0.0108541	nd	0.0524279	0.051762	nd	0.355836	0.243785	0.0217062	nd	nd	nd	0.0922791	0.271186	0.0135495
				Husk-encased	nd	0.0310085	nd	0.065938	0.284816	0.0121684	0.423393	nd	0.0970646	nd	nd	nd	nd	0.00540673	0.00354574	nd	0.0388613	0.0234862	nd	0.2941	0.0647302	0.0302207	nd	nd	nd	0.110771	0.144649	0.0246551
			2	Emerged	nd	0.0344181	0.00876283	0.146168	0.668788	0.044494	0.764069	nd	0.086247	nd	nd	nd	nd	0.00492016	0.00622779	nd	0.0496715	0.0696625	0.00703412	0.459873	0.258662	0.0265015	nd	nd	nd	0.0962803	0.222302	0.0148663
				Husk-encased	nd	0.0186528	nd	0.0843784	0.36483	0.0158578	0.532411	nd	0.106241	nd	nd	nd	nd	0.00512179	0.0055821	nd	0.0733262	0.0411212	nd	0.403725	0.111134	0.040126	0.0017	nd	nd	0.132137	0.19959	0.0357048
			3	Emerged	nd	0.0697148	0.0129735	0.191362	0.740517	0.0567533	0.827648	0.00593839	0.0912785	nd	nd	nd	nd	0.0017	0.0204407	nd	0.0420721	0.048825	0.0017	0.282081	0.448375	0.043795	nd	nd	0.00388745	0.0732869	0.45754	0.0310878
				Husk-encased	nd	0.0166719	nd	0.0690214	0.303075	0.013596	0.405889	nd	0.0808888	nd	nd	nd	nd	0.0017	0.00564614	nd	0.0298051	0.0312207	nd	0.149901	0.12044	0.0274923	nd	nd	nd	0.0484559	0.198928	0.0263935
			4	Emerged	nd	0.0247552	0.010409	0.175971	0.881514	0.0808867	0.992756	0.00902846	0.0902942	nd	nd	nd	nd	0.0017	0.0073146	nd	0.064679	0.0707718	0.0126741	0.632277	0.355141	0.0298434	nd	nd	0.0017	0.145892	0.378112	0.0223002
				Husk-encased	nd	0.0157375	nd	0.0715447	0.334449	0.0162768	0.445691	nd	0.0697615	nd	nd	nd	nd	0.00415098	0.0017	nd	0.0649357	0.0397718	nd	0.35082	0.0948547	0.041784	0.0017	nd	nd	0.11288	0.167329	0.0246329
			5	Emerged	nd	0.0612289	0.015917	0.169807	0.667478	0.0535023	0.752626	0.00567607	0.0811766	nd	nd	nd	nd	0.0127518	0.00872057	nd	0.0865302	0.053994	0.0121336	0.505076	0.304449	0.0355767	nd	nd	0.00402398	0.113475	0.309934	0.0277919
				Husk-encased	0.0017	0.0186036	nd	0.0726331	0.3093	0.012195	0.442693	nd	0.0812943	nd	nd	nd	nd	0.00634769	0.00620179	nd	0.0624842	0.0377004	nd	0.352284	0.0971605	0.0362993	0.0017	nd	nd	0.108248	0.169321	0.0311662
		6	1	Emerged	nd	nd	0.00706497	0.114091	0.818559	0.134768	1.1855	0.0224778	0.132401	nd	nd	nd	nd	nd	nd	nd	0.0272331	0.0432225	0.0240889	0.380372	0.189843	0.0201182	nd	nd	0.00786664	0.0967324	0.183735	0.0221019
				Husk-encased	nd	nd	0.0017	0.0809973	0.423133	0.018488	0.517677	nd	0.0711136	nd	nd	nd	nd	0.0017	nd	nd	0.100168	0.0595086	0.0017	0.414982	0.143735	0.0272546	nd	nd	nd	0.0986533	0.145683	0.0240689
			2	Emerged	nd	nd	0.00449935	0.060749	0.702036	0.136122	1.2832	0.0429078	0.197985	nd	nd	nd	nd	nd	nd	nd	0.00918274	0.00708216	0.0093055	0.176206	0.0595825	0.0175048	nd	nd	0.00623902	0.0695291	0.117211	0.0235419
				Husk-encased	nd	nd	0.0017	0.0854102	0.408579	0.0232867	0.547083	nd	0.10644	nd	nd	nd	nd	0.0017	nd	nd	0.0765799	0.0431501	0.00692991	0.427902	0.115864	0.0225963	nd	nd	nd	0.117541	0.146073	0.0243922
			3	Emerged	nd	nd	0.00561469	0.131195	0.812451	0.136534	1.31016	0.0377495	0.177168	nd	nd	nd	nd	nd	nd	nd	0.047052	0.0488673	0.02196	0.488882	0.278656	0.0259526	nd	0.00380993	0.0184817	0.145496	0.337527	0.0309336
				Husk-encased	nd	nd	0.0017	0.0980193	0.411203	0.0230088	0.602748	nd	0.11095	nd	nd	nd	nd	0.0017	nd	nd	0.0766909	0.0571141	0.0017	0.371793	0.113492	0.0232151	nd	nd	nd	0.10677	0.161494	0.0232715
			4	Emerged	nd	nd	0.00512205	0.0866517	0.851586	0.144542	1.31807	0.0301331	0.162391	nd	nd	nd	nd	nd	nd	nd	0.0103601	0.0243668	0.0196881	0.328528	0.186035	nd	nd	0.00444429	0.0106378	0.1275	0.19831	0.0205818
				Husk-encased	nd	nd	0.0017	0.0727479	0.419249	0.023007	0.564693	nd	0.0933572	nd	nd	nd	nd	nd	nd	nd	0.0508422	0.0246884	0.0017	0.364423	0.103878	0.0130983	nd	nd	nd	0.0914968	0.132001	0.0107321
			5	Emerged	nd	nd	0.0118918	0.145077	0.891062	0.109736	1.17283	0.019468	0.120951	nd	nd	nd	nd	nd	nd	nd	0.038099	0.0308567	0.0320816	0.430664	0.215706	nd	nd	nd	0.0115403	0.113847	0.238034	0.0228437
				Husk-encased	nd	nd	0.0017	0.0906114	0.388431	0.0202414	0.510066	nd	0.0847397	nd	nd	nd	nd	0.00429391	nd	nd	0.0667135	0.040296	0.0017	0.322284	0.0958376	0.0149028	nd	nd	nd	0.070785	0.107424	0.0159617
2009	B73	3	1	Emerged	nd	0.439225	0.0987682	0.838322	1.17795	0.0818193	1.40971	0.0181269	0.347047	0.00426688	nd	nd	nd	0.182952	0.163226	nd	0.347211	0.220509	0.0269151	1.18547	0.627406	0.0895714	0.0089772	nd	0.00732058	0.277327	0.622227	0.110989
				Husk-encased	0.0017	0.167476	0.0172152	0.247951	0.51738	0.0309146	0.843864	0.00932979	0.306376	0.0017	nd	nd	nd	0.0724038	0.0657816	nd	0.115382	0.0664256	0.0017	0.59988	0.164399	0.0905872	0.00450073	nd	nd	0.207984	0.2853	0.104611
			2	Emerged	0.0017	0.323734	0.0579018	0.592593	0.972726	0.076728	1.32788	0.0174288	0.331557	0.0017	nd	nd	nd	0.0847389	0.119918	nd	0.219973	0.220166	0.019562	0.993527	0.654151	0.111015	0.0107606	nd	0.00696439	0.22337	0.69719	0.128932
				Husk-encased	0.0050471	0.116398	0.015498	0.157774	0.452965	0.0242514	0.832562	0.00729338	0.316999	nd	nd	nd	nd	0.0222906	0.0333164	nd	0.0559297	0.0452893	nd	0.483701	0.102488	0.0904157	nd	nd	nd	0.171909	0.272299	0.100634
			3	Emerged	nd	0.370204	0.0908635	0.783065	1.17812	0.0997331	1.47317	0.021968	0.333882	0.0017	nd	nd	nd	0.130425	0.176389	nd	0.317367	0.335656	0.032076	1.18137	0.858039	0.102439	0.00770859	nd	0.00520461	0.260156	0.768941	0.128044
				Husk-encased	nd	0.15246	0.0152302	0.232818	0.53605	0.0331738	0.953388	0.0145898	0.366616	nd	nd	nd	nd	0.0621221	0.0663671	nd	0.0876171	0.0875101	0.0017	0.565195	0.180821	0.101834	0.010497	nd	nd	0.209375	0.333708	0.114068
			4	Emerged	nd	0.465355	0.0749654	0.712074	1.20454	0.0944742	1.53387	0.0222792	0.384995	0.00472671	nd	nd	nd	0.133587	0.203386	nd	0.277031	0.311788	0.021871	1.15173	0.873567	0.0915027	0.00978054	nd	0.00348069	0.311115	0.840665	0.108233
				Husk-encased	nd	0.127006	0.0139604	0.199751	0.513236	0.0338271	0.921897	0.0161138	0.375247	nd	nd	nd	nd	0.0299317	0.0330099	nd	0.0778893	0.0449255	nd	0.505982	0.1526	0.101108	0.00775946	nd	nd	0.203031	0.327467	0.106144
			5	Emerged	nd	0.293587	0.057619	0.594468	1.00717	0.0691868	1.26696	0.0157622	0.286179	nd	nd	nd	nd	0.0928603	0.116691	nd	0.223298	0.224067	0.0283274	0.991284	0.654774	0.0916562	0.0109052	nd	0.00402446	0.236354	0.678525	0.116733
				Husk-encased	nd	0.110113	0.0092114	0.175046	0.452443	0.0266004	0.849009	0.00958927	0.315354	nd	nd	nd	nd	0.0313327	0.0386454	nd	0.0670376	0.0367406	nd	0.440366	0.123201	0.0819657	0.0049369	nd	nd	0.189289	0.309975	0.0959968
			6	Emerged	nd	0.47834	0.0962747	0.843408	1.22539	0.0926094	1.54151	0.0197527	0.379505	0.00444163	nd	nd	nd	0.1427	0.149152	nd	0.282114	0.28014	0.0244726	1.31389	0.738521	0.122138	0.00972295	nd	0.00772382	0.313419	0.846515	0.135769
				Husk-encased	nd	0.181282	0.0136337	0.238175	0.519503	0.0302164	0.920523	0.0117762	0.332923	0.0017	nd	nd	nd	0.0475045	0.0524591	nd	0.112396	0.0734872	nd	0.6053	0.193152	0.0890528	0.00411929	nd	nd	0.210958	0.388231	0.0976575
		6	1	Emerged	nd	nd	0.130752	1.00996	1.31801	0.0835095	1.24745	0.0124983	0.17756	0.0107221	nd	0.0017	nd	0.262619	0.146471	0.0017	0.465819	0.396378	0.0312162	1.167	0.743757	0.066813	nd	0.0017	0.00567055	0.199842	0.531008	0.0823985
				Husk-encased	nd	nd	0.0296939	0.465952	0.775569	0.0378776	1.01476	0.00856278	0.267574	0.00903617	nd	nd	nd	0.175075	0.0924215	nd	0.221175	0.191826	nd	0.85332	0.303745	0.0746824	0.00646844	nd	nd	0.182365	0.334975	0.0902803
			2	Emerged	nd	nd	0.106797	0.782722	1.11073	0.0840518	1.15825	0.0168195	0.273089	0.0017	nd	nd	nd	0.131534	nd	0.0017	0.368151	0.237159	0.0358957	1.08147	0.589104	0.036608	0.00948377	nd	0.00542766	0.207099	0.524602	0.0898057
				Husk-encased	nd	nd	0.0102379	0.259423	0.606225	0.0295528	0.907285	0.00812404	0.245279	nd	nd	nd	nd	0.0460048	0.0246737	nd	0.0864841	0.104824	0.0017	0.585782	0.163849	0.0546596	nd	nd	nd	0.155818	0.261472	0.0686702
			3	Emerged	nd	nd	0.111604	1.0462	1.33777	0.0874136	1.32373	0.0121085	0.260194	nd	nd	nd	nd	0.202939	0.100293	nd	0.405667	0.156877	0.0317541	1.20484	0.787386	0.062144	nd	nd	0.00714965	0.180895	0.541519	0.0824068
				Husk-encased	nd	nd	0.0187143	0.446056	0.684465	0.0376796	0.908411	0.00966527	0.24421	0.0017	nd	nd	nd	0.0846438	0.0736094	nd	0.172156	0.0705939	0.0017	0.64022	0.254316	0.0599128	0.00491075	nd	nd	0.160939	0.316375	0.0776475
			4	Emerged	nd	nd	0.153705	0.832463	1.18714	0.0873455	0.743361	0.0146422	0.220571	nd	nd	nd	0.0017	0.211279	0.106379	0.0017	0.360003	0.213339	0.0315905	1.04021	0.62994	0.0592352	0.009641	nd	0.00555741	0.164085	0.492072	0.0837456
				Husk-encased	nd	nd	0.0191817	0.306448	0.570365	0.0258073	0.762013	0.00646167	0.191234	0.00807339	nd	nd	nd	0.120759	0.0620534	nd	0.0937552	0.0957764	0.0017	0.572523	0.208427	0.0530057	0.00444863	nd	nd	0.146814	0.253675	0.0660027
2009	C103	6	1	Emerged	nd	nd	0.0017	0.105304	1.05501	0.111513	1.16708	0.0188837	0.192618	nd	nd	nd	nd	0.0104493	nd	nd	0.255478	0.0428518	0.158039	1.17763	0.13936	0.0804385	nd	0.00902944	0.00622961	0.171564	0.147241	0.0723237
				Husk-encased	nd	nd	nd	0.0595627	0.594068	0.0237043	0.537865	nd	0.125239	nd	nd	nd	nd	0.00517562	nd	nd	0.163602	0.0272015	0.00443546	0.543347	0.0640889	nd	nd	nd	nd	0.0991912	0.0661394	0.0492017
			2	Emerged	nd	nd	0.0184937	0.170217	0.862518	0.124843	1.06945	0.0266587	0.155004	nd	nd	nd	nd	0.00637119	nd	nd	0.0430559	0.0109443	0.0301297	0.395928	0.071183	0.0364545	nd	0.00429956	0.0017	0.056288	0.120846	0.0469819
				Husk-encased	nd	nd	0.0017	0.110089	0.615203	0.0290542	0.706148	0.00797346	0.152177	nd	nd	nd	nd	0.00450292	nd	nd	0.0540385	0.0131438	0.0017	0.349833	0.0864375	nd	0.00489074	nd	nd	0.0950174	0.157851	0.0527549
			3	Emerged	nd	nd	0.00378534	0.0634194	0.811002	0.113256	1.05444	0.0225641	0.234884	nd	nd	nd	nd	0.00496651	nd	nd	0.11345	0.0114973	0.0571133	0.626722	0.0575619	0.0376348	nd	0.00714049	nd	0.126939	0.0824169	0.0514227
				Husk-encased	nd	nd	nd	0.07356	0.59725	0.0268038	0.675271	0.00602942	0.187537	nd	nd	nd	nd	0.007101	nd	nd	0.19387	0.0350967	0.0115273	0.701584	0.0985753	0.0551111	nd	nd	nd	0.145934	0.105103	0.0567174
2009	CML322	3	1	Emerged	0.0017	0.0138348	0.00417882	0.179227	0.629228	0.0557947	0.775982	0.0153939	0.257826	nd	nd	nd	nd	0.0145243	0.0044509	0.0017	0.12891	0.102943	0.0345728	0.541103	0.246215	0.0530522	0.00642216	0.0017	0.0104111	0.232276	0.366472	0.0467197
				Husk-encased	nd	0.0118929	nd	0.0883711	0.217743	0.0149945	0.317	0.00573487	0.114941	nd	nd	nd	nd	0.00879632	0.00984655	nd	0.0411784	0.0263961	0.00720663	0.244652	0.0638414	0.0157238	0.0017	nd	nd	0.129473	0.136854	0.017
			2	Emerged	nd	0.0128732	0.00449646	0.17577	0.665052	0.0573346	0.81155	0.0190587	0.247691	nd	nd	nd	nd	0.0063651	0.0050691	nd	0.102871	0.108908	0.0394547	0.516043	0.332221	0.0337151	0.0017	nd	0.00963711	0.156786	0.392158	0.0352496
				Husk-encased	nd	0.00954578	0.0017	0.103748	0.276396	0.019843	0.362543	0.00611082	0.12325	nd	nd	nd	nd	0.00878746	0.00638127	nd	0.0561896	0.0589046	0.0100962	0.295646	0.142747	0.0259761	nd	0.0017	0.00406179	0.136237	0.218553	0.0274795
			3	Emerged	nd	0.0100192	0.00492466	0.192325	0.719725	0.0647521	0.860821	0.0155518	0.25298	nd	nd	nd	nd	0.00576323	0.00477917	0.0017	0.11637	0.0853225	0.0339633	0.524427	0.324344	0.0349281	0.00384341	nd	0.0148776	0.185765	0.435056	0.0442808
				Husk-encased	nd	0.0102204	nd	0.0895177	0.254455	0.0193286	0.342294	0.00514911	0.101823	nd	nd	nd	nd	0.00898121	0.00763357	nd	0.0462256	0.0341036	0.0114594	0.26319	0.10036	0.0240211	0.0017	0.0017	0.00384053	0.132595	0.197572	0.0235018
			4	Emerged	nd	0.0208955	0.004808	0.163437	0.577018	0.0585502	0.765439	0.014365	0.256939	nd	nd	nd	nd	0.0103251	0.00600231	0.0017	0.113434	0.101784	0.0326333	0.502224	0.281609	0.0488199	0.00572094	nd	0.00763505	0.185995	0.411987	0.0525903
				Husk-encased	nd	0.00886114	nd	0.0566116	0.161334	0.0121033	0.250304	0.00464901	0.0874598	nd	nd	nd	nd	0.00449557	0.0017	nd	0.0162336	0.0122163	0.0017	0.156279	0.0364147	0.012568	nd	nd	nd	0.0942944	0.102097	0.00950288
			5	Emerged	nd	0.0186915	0.00384119	0.187127	0.637714	0.0506558	0.836617	0.0145208	0.235461	nd	nd	nd	nd	0.0117683	0.00890553	nd	0.145002	0.0634914	0.0275072	0.522641	0.372132	0.0404088	0.00586423	0.0017	0.0110535	0.23582	0.513992	0.0426423
				Husk-encased	nd	0.0142283	nd	0.079142	0.202973	0.0120941	0.307026	nd	0.115467	nd	nd	nd	nd	0.00641153	nd	nd	0.0284941	0.0261302	0.0017	0.186489	0.0671779	0.0169347	nd	nd	nd	0.10721	0.158384	0.0163586
			6	Emerged	nd	0.0133916	0.00499979	0.197485	0.781246	0.071179	0.857319	0.0192518	0.338436	nd	nd	nd	nd	0.00743944	0.00741284	nd	0.119665	0.0675838	0.0299925	0.540306	0.334918	0.0565201	0.00377988	0.0017	0.0166125	0.222144	0.532209	0.0401651
				Husk-encased	nd	0.0135572	nd	0.106925	0.277219	0.0221035	0.375578	0.00583506	0.140458	nd	nd	nd	nd	0.0100617	0.00696358	nd	0.0449298	0.038923	0.00513952	0.270776	0.102166	0.0217602	nd	0.0017	0.0017	0.162386	0.207064	0.0238317
2009	CML5	3	1	Emerged	nd	0.0289954	0.0112917	0.189889	0.55633	0.048441	0.684434	0.0104789	0.17116	nd	nd	nd	nd	nd	0.0239239	nd	nd	0.0320246	0.0017	0.171728	0.153244	0.0381491	nd	nd	0.0017	0.098459	0.212822	0.0288849
				Husk-encased	nd	0.078341	0.00632534	0.160215	0.411764	0.0139751	0.399813	nd	0.0952688	nd	nd	nd	nd	nd	0.0189813	nd	0.0222721	0.0254072	nd	0.360783	0.175782	0.0396407	nd	nd	nd	0.164884	0.283902	0.0220572
			2	Emerged	nd	0.0838489	0.0280019	0.324184	0.680303	0.0644022	0.690719	0.00945578	0.143431	nd	nd	nd	nd	nd	0.0462844	nd	0.0111242	0.0902753	0.00351417	0.25325	0.240187	0.0610253	nd	nd	0.0017	0.111022	0.206839	0.0283895
				Husk-encased	nd	0.129891	0.00572946	0.199658	0.404286	0.0125804	0.373096	nd	0.0955123	nd	0.0017	nd	nd	nd	0.0384318	nd	0.0209304	0.054486	nd	0.346249	0.248542	0.0421395	nd	nd	nd	0.166502	0.326362	0.0173404
			3	Emerged	nd	0.137503	0.0200664	0.287607	0.665281	0.0448059	0.558435	nd	0.0965619	nd	nd	nd	nd	nd	0.0855678	nd	0.0268147	0.110132	0.0017	0.367812	0.340338	0.0646264	nd	nd	0.0017	0.136851	0.410059	0.0263091
				Husk-encased	nd	0.0324442	nd	0.0685844	0.245305	nd	0.206091	nd	0.0522792	nd	nd	nd	nd	nd	0.00603013	nd	0.0162262	0.0145747	nd	0.278904	0.0985233	0.0180053	nd	nd	nd	0.123058	0.21319	0.00863073
			4	Emerged	nd	nd	nd	0.127904	0.377616	nd	0.311137	nd	nd	nd	nd	nd	nd	nd	0.0217858	nd	nd	0.0532725	nd	0.0739934	0.206899	nd	nd	nd	nd	nd	0.126886	nd
				Husk-encased	0.00856881	0.136452	0.00771139	0.188074	0.410144	0.0119021	0.328933	nd	0.072896	0.0017	nd	nd	nd	nd	0.0407226	nd	0.0366975	0.0662358	nd	0.501301	0.258049	0.0477721	0.0017	nd	nd	0.226212	0.414559	0.0307475
			5	Emerged	nd	0.0123653	0.0154778	0.240917	0.545807	0.0514345	0.590178	nd	0.0898527	nd	nd	nd	nd	nd	0.015778	nd	nd	0.0247825	nd	0.0813926	0.131111	nd	nd	nd	nd	0.0577988	0.180353	nd
				Husk-encased	0.00363873	0.101367	0.00691557	0.205314	0.414351	0.0114903	0.413241	nd	0.107964	nd	nd	nd	nd	nd	0.0468719	nd	0.0245406	0.0500125	nd	0.350964	0.207305	0.0410158	nd	nd	nd	0.171149	0.319434	0.020455
			6	Emerged	nd	0.0353309	0.0133255	0.207689	0.619694	0.0577211	0.612553	nd	0.109374	nd	nd	nd	nd	nd	0.0202316	nd	0.0103634	0.0403392	nd	0.202891	0.134913	0.0420319	nd	nd	nd	0.0993647	0.227648	0.0268791
				Husk-encased	0.00460564	0.0807183	0.00509679	0.160907	0.475809	0.0115322	0.376979	nd	0.0862243	nd	nd	nd	nd	nd	0.0146196	nd	0.0209784	0.0243345	nd	0.520588	0.190998	0.037472	nd	nd	nd	0.237741	0.383199	0.0348274
		6	1	Emerged	nd	nd	0.0432091	0.379641	0.577172	0.0546819	0.529782	0.010394	0.082074	nd	nd	nd	nd	0.120474	0.126586	nd	nd	0.188565	0.00528048	0.189291	0.480512	nd	nd	nd	0.00755576	0.0802019	0.2581	0.0233861
				Husk-encased	nd	nd	0.00899615	0.25278	0.370392	nd	0.311622	nd	0.0500127	nd	nd	nd	nd	0.0305813	0.0287486	nd	0.0623357	0.0810226	nd	0.238431	0.340517	0.0137667	nd	nd	nd	0.0786102	0.350951	0.0148185
			2	Emerged	nd	nd	0.0904199	0.713055	0.86044	0.0889076	0.726738	nd	0.102672	nd	nd	nd	nd	0.247246	0.096611	nd	0.0339512	0.345008	nd	0.222746	0.733463	nd	nd	nd	0.00879739	0.0750868	0.31189	0.028057
				Husk-encased	nd	nd	0.00396056	0.150426	0.363692	0.0086402	0.297724	nd	0.0561927	nd	nd	nd	nd	0.0633034	0.0738563	nd	0.0212976	0.11593	nd	0.200748	0.278504	0.0262459	nd	nd	nd	0.0571687	0.2565	0.0201321
			3	Emerged	nd	nd	0.0542567	0.442344	0.803178	0.111513	0.708409	0.0102656	0.0949028	nd	nd	nd	nd	0.0936999	0.0908522	nd	0.0924333	0.212248	0.0155079	0.112429	0.438276	0.02164	nd	nd	0.00749188	0.033129	0.179517	0.0181095
				Husk-encased	nd	nd	0.00530394	0.244483	0.482728	0.0137498	0.379237	nd	0.0798362	nd	nd	nd	nd	0.0589418	0.0629585	nd	0.0160127	0.102529	nd	0.371176	0.259621	0.0283501	nd	nd	nd	0.166941	0.318021	0.019546
			4	Emerged	nd	nd	0.044648	0.499719	0.771059	0.0663295	0.702101	nd	0.113066	nd	nd	nd	nd	0.0823272	0.093086	nd	nd	0.240827	0.0017	0.230115	0.565078	nd	nd	nd	0.00750096	0.100275	0.302508	0.0300576
				Husk-encased	nd	nd	0.00508893	0.275997	0.530156	nd	0.456559	nd	0.0777692	nd	nd	nd	nd	0.0770549	0.0737474	nd	0.0143859	0.0975161	nd	0.190659	0.193846	0.025855	nd	nd	nd	0.0696694	0.200579	0.0155781
			5	Emerged	nd	nd	0.0809443	0.576087	0.748757	0.0656924	0.59284	nd	0.073257	nd	nd	nd	nd	0.107085	0.106536	nd	0.059968	0.176824	nd	0.154687	0.406956	0.0142832	nd	nd	nd	0.0636533	0.134073	0.00887902
				Husk-encased	nd	nd	0.00506144	0.232309	0.453859	0.010519	0.318607	nd	0.0508488	nd	nd	nd	nd	0.0796071	0.0760252	nd	nd	0.109569	nd	0.208239	0.269246	0.0271083	nd	nd	nd	0.0793434	0.241942	0.0217511
			6	Emerged	nd	nd	0.0417899	0.414082	0.596299	0.0617977	0.44924	nd	0.0587112	nd	nd	nd	nd	0.079566	0.063613	nd	nd	0.209413	0.00341704	0.196284	0.434008	0.0292072	nd	nd	0.0079347	0.0871848	0.207945	0.0243018
				Husk-encased	nd	nd	0.00555425	0.256607	0.443309	nd	0.338359	nd	0.0471313	nd	nd	nd	nd	0.0625225	0.0622394	nd	nd	0.103683	nd	0.230402	0.203343	0.0334134	nd	nd	nd	0.0917146	0.216576	0.0205796
2009	CML52	3	1	Emerged	nd	0.0262564	0.00642795	0.3644	0.825835	0.0481294	0.699339	0.0153916	0.178844	nd	nd	nd	nd	0.00738391	0.0119183	nd	0.125494	0.0955653	0.0147491	0.546668	0.361188	0.0411848	nd	0.0017	0.0115713	0.174051	0.337964	0.0572222
				Husk-encased	nd	0.0660812	0.00632522	0.103063	0.358389	0.0222257	0.504334	0.00351032	0.169422	nd	nd	nd	nd	0.0017	0.00432459	nd	0.00599875	0.0122539	nd	0.111661	0.0226354	0.0345297	nd	nd	nd	0.0625584	0.0979345	0.034703
			2	Emerged	nd	nd	nd	0.226906	0.598443	0.0361644	0.583451	nd	0.212958	nd	nd	nd	nd	0.0017	0.0017	nd	0.0418183	0.0515704	0.0017	0.240154	0.158638	nd	nd	nd	nd	0.0928764	0.201901	0.010014
				Husk-encased	0.00491879	0.059932	0.00815121	0.344988	0.491007	0.0210166	0.485664	0.00669741	0.232608	nd	nd	nd	nd	0.0435239	0.0272913	nd	0.109626	0.110383	0.0017	0.584462	0.185973	0.0275628	nd	nd	nd	0.312724	0.313159	0.0385736
			3	Emerged	nd	0.00363494	nd	0.30478	0.798252	0.047736	0.75766	0.0122584	0.250179	nd	nd	nd	nd	0.00431468	0.00433254	nd	0.0676002	0.0385182	0.00644594	0.301537	0.134975	0.0180355	nd	nd	nd	0.103828	0.150624	0.0330529
				Husk-encased	nd	0.0332483	0.00589897	0.329953	0.465872	0.0176024	0.410157	0.00481281	0.17149	nd	nd	nd	nd	0.0406528	0.0276965	nd	0.142402	0.0620923	0.0017	0.471	0.132127	0.0492273	0.0017	nd	nd	0.191444	0.151774	0.0544524
			4	Emerged	nd	0.022	0.0067438	0.543277	0.819595	0.0285086	0.584488	0.00535178	0.17721	nd	nd	nd	nd	0.0365858	0.0539373	nd	0.261839	0.281092	0.00591977	0.741213	0.567181	0.0389545	0.00583105	nd	0.0017	0.21218	0.440783	0.0312781
				Husk-encased	0.0017	0.0292814	nd	0.257198	0.371253	0.0118299	0.36542	0.0017	0.186592	nd	nd	nd	nd	0.0228107	0.014194	nd	0.127535	0.065989	0.0017	0.478718	0.12828	0.0274615	nd	nd	nd	0.235398	0.181857	0.023143
			5	Emerged	nd	nd	nd	0.119247	0.33719	0.0281296	0.349472	0.00831048	0.119568	nd	nd	nd	nd	0.0017	nd	nd	0.0126754	0.0182318	0.0017	0.12477	0.0619421	0.00922063	nd	nd	nd	0.0521261	0.0608513	0.0123916
				Husk-encased	nd	0.0233904	0.00411334	0.187348	0.2851	0.0130631	0.29721	0.00523695	0.106569	nd	nd	nd	nd	0.0312366	0.0155456	nd	0.100493	0.0386654	0.0017	0.375184	0.0735832	0.0296557	0.00384287	nd	nd	0.167879	0.108145	0.043947
			6	Emerged	nd	0.0213931	nd	1.43092	2.31749	0.0706236	1.47786	nd	0.350142	nd	nd	nd	nd	0.051611	0.0693092	nd	0.434556	0.720861	0.0340318	1.86555	1.42558	0.145784	nd	nd	nd	0.331965	1.01476	0.111143
				Husk-encased	0.0017	0.00813389	0.0017	0.105778	0.149868	0.00600597	0.126442	0.0017	0.0481866	nd	nd	nd	nd	0.014208	0.0114267	nd	0.0503047	0.0267274	0.0017	0.202986	0.0454121	0.0184879	nd	nd	nd	0.0768542	0.069325	0.0168735
		6	1	Emerged	nd	nd	0.00521329	0.717843	1.15159	0.0563602	0.633667	nd	0.104845	nd	nd	nd	nd	0.00761409	nd	nd	0.104857	0.0570726	0.0205531	0.499978	0.175982	0.0290251	nd	nd	0.00448298	0.0834621	0.153055	0.0339479
				Husk-encased	nd	nd	0.0048654	0.551721	0.566264	0.0149398	0.33837	nd	0.0702614	nd	nd	nd	nd	0.0370643	0.00487071	nd	0.215274	0.0800208	0.00482511	0.628111	0.107293	0.0362901	nd	nd	nd	0.130553	0.111891	0.0376834
			2	Emerged	nd	nd	0.0082614	0.478703	0.733869	0.0426168	0.437239	nd	0.0700284	nd	nd	nd	nd	0.0249196	nd	0.0017	0.157177	0.0625189	0.0222302	0.556097	0.194825	0.0256264	nd	0.0017	nd	0.125336	0.145565	0.0301614
				Husk-encased	nd	nd	0.0017	0.306441	0.372278	0.00942314	0.273115	nd	0.0601082	nd	nd	nd	nd	0.0427903	nd	nd	0.154646	0.0300353	0.0017	0.46947	0.06325	0.0316328	nd	nd	nd	0.110918	0.0729229	0.0326943
			3	Emerged	nd	nd	0.0017	0.440383	1.02428	0.0641765	0.737594	0.00851486	0.13868	nd	nd	nd	nd	0.00937438	nd	nd	0.15477	0.0733556	0.0247649	0.608596	0.211874	0.0200387	nd	0.00431229	0.00822755	0.148305	0.217252	0.0312534
				Husk-encased	nd	nd	0.0017	0.442728	0.747529	0.0167317	0.628199	nd	0.192704	nd	nd	nd	nd	0.0205111	nd	nd	0.148492	0.0325078	0.0017	0.64598	0.0960307	nd	nd	nd	nd	0.195015	0.151848	0.0143532
			4	Emerged	nd	nd	0.00514861	0.369309	0.680563	0.0458873	0.467775	0.00787116	0.104599	nd	nd	nd	nd	0.0192012	nd	0.0017	0.152135	0.0514298	0.0310809	0.46716	0.160402	0.0177448	nd	0.0017	0.00479244	0.145641	0.157797	0.0222384
				Husk-encased	nd	nd	0.0017	0.292179	0.359772	0.0107036	0.308308	nd	0.0869214	nd	nd	nd	nd	0.0355738	nd	nd	0.151777	0.0247394	0.0017	0.506502	0.0636422	0.0182875	nd	nd	nd	0.157397	0.0991298	0.0271877
			5	Emerged	nd	nd	0.0119063	0.690169	1.25173	0.0338276	0.686491	nd	0.0924169	nd	nd	nd	nd	0.0303621	nd	nd	0.399371	0.243691	0.0180326	1.11674	0.506934	0.0306705	nd	nd	nd	0.164308	0.270539	0.0377443
				Husk-encased	nd	nd	0.00352526	0.361194	0.569318	0.0176433	0.363423	nd	0.0927553	nd	nd	nd	nd	0.0322337	nd	nd	0.265541	0.13	0.0017	0.665851	0.225627	0.0266978	0.00343796	nd	nd	0.142159	0.145119	0.0349328
			6	Emerged	nd	nd	nd	0.267738	0.628914	0.0417477	0.396826	nd	0.0834684	nd	nd	nd	nd	0.0130184	nd	nd	0.13688	0.0543323	0.0104212	0.341289	0.139828	0.0228308	nd	nd	0.0017	0.0592988	0.0924453	0.0220458
				Husk-encased	nd	nd	0.0017	0.254533	0.409429	0.00952287	0.265288	nd	0.0761963	nd	nd	nd	nd	0.0214041	nd	nd	0.144633	0.0441171	0.0017	0.42075	0.0853208	0.0268826	nd	nd	nd	0.103635	0.0918944	0.0252299
2009	CML91	3	1	Emerged	nd	nd	nd	0.0583906	0.759545	0.0489595	1.59301	nd	0.388137	nd	nd	nd	nd	nd	nd	nd	0.00473786	0.013783	nd	0.191207	0.134546	nd	nd	nd	nd	0.0403469	0.0765404	nd
				Husk-encased	nd	0.00764516	nd	0.054161	0.3274	0.0212368	0.664854	0.0137267	0.374395	nd	nd	nd	nd	nd	nd	nd	0.0174662	0.0218749	0.0017	0.230065	0.0387103	0.0360819	nd	nd	nd	0.145225	0.108231	0.0353926
			2	Emerged	nd	0.0017	nd	0.0791834	0.802906	0.071653	1.48967	0.0250198	0.599883	nd	nd	nd	nd	nd	nd	nd	0.0157014	0.0174028	nd	0.291308	0.178182	0.0221743	nd	nd	nd	0.125451	0.210972	0.0330198
				Husk-encased	nd	0.011691	nd	0.0705483	0.381728	0.0225886	0.752056	0.011795	0.388179	nd	nd	nd	nd	nd	nd	nd	0.0155492	0.008818	0.0017	0.256352	0.0348374	0.0412326	nd	nd	nd	0.155691	0.134007	0.0478224
			3	Emerged	nd	0.00859315	0.00472208	0.133161	0.795805	0.0608033	1.28285	0.0180068	0.494362	nd	nd	nd	nd	nd	0.00467888	nd	0.0423823	0.127677	0.0017	0.32845	0.363758	0.0409987	nd	nd	0.0017	0.121575	0.236313	0.0446268
				Husk-encased	nd	0.0117948	nd	0.083464	0.401373	0.0229879	0.713395	0.00818	0.325687	nd	nd	nd	nd	0.0017	0.00354083	nd	0.0262361	0.0357131	0.0017	0.26627	0.0975333	0.0596663	nd	nd	nd	0.141697	0.141378	0.054731
			4	Emerged	nd	0.0136778	nd	0.102602	0.80788	0.0612612	1.22707	0.0132963	0.463417	nd	nd	nd	nd	nd	nd	nd	0.0622537	0.0556228	0.00631718	0.383406	0.164017	0.0349832	nd	nd	nd	0.122389	0.147222	0.0313085
				Husk-encased	nd	0.0171244	nd	0.0673681	0.348216	0.0185646	0.640945	0.00701267	0.283729	nd	nd	nd	nd	nd	0.0017	nd	0.0269635	0.0198965	0.0017	0.236567	0.036095	0.0505256	nd	nd	nd	0.11157	0.0908849	0.0416976
			5	Emerged	nd	nd	nd	0.0630267	0.705081	0.0556767	1.34771	0.0178099	0.511108	nd	nd	nd	nd	nd	nd	nd	0.0172069	0.0183643	0.0017	0.302325	0.129101	nd	nd	nd	nd	0.12248	0.143237	0.0339362
				Husk-encased	nd	0.00593403	nd	0.0642036	0.33483	0.0155155	0.642653	0.0071079	0.337561	nd	nd	nd	nd	nd	nd	nd	0.00975571	0.00798404	nd	0.180347	0.0199947	0.04137	nd	nd	nd	0.142014	0.0929309	0.0416524
			6	Emerged	nd	nd	nd	0.0846492	0.848986	0.0727145	1.47412	0.0208961	0.500452	nd	nd	nd	nd	nd	nd	nd	0.00900916	0.034237	nd	0.239886	0.245332	0.0223503	nd	nd	nd	0.11938	0.208919	0.0308459
				Husk-encased	nd	0.00793299	nd	0.062397	0.318048	0.0135627	0.597501	0.00643021	0.292023	nd	nd	nd	nd	nd	nd	nd	0.00815587	0.00967438	nd	0.183377	0.0365886	0.0222744	nd	nd	nd	0.129178	0.105955	0.0287715
		6	1	Emerged	nd	nd	0.0017	0.147701	1.04908	0.0853698	1.50104	0.0156927	0.387556	nd	nd	nd	nd	nd	nd	nd	0.128501	0.119821	0.00564704	0.587185	0.361521	nd	nd	nd	nd	0.105874	0.139076	0.0218689
				Husk-encased	nd	nd	nd	0.162097	0.645613	0.039749	0.908451	nd	0.271754	nd	nd	nd	nd	0.0017	nd	nd	0.0430443	0.0549043	0.00342844	0.365811	0.160274	nd	nd	nd	nd	0.116585	0.124174	0.0198207
			2	Emerged	nd	nd	0.0017	0.190268	1.30048	0.0785155	1.76998	0.0162056	0.49665	nd	nd	nd	nd	0.0017	0.0017	nd	0.0265562	0.0999615	nd	0.271317	0.305921	0.0160095	nd	nd	nd	0.0696838	0.149811	0.0195177
				Husk-encased	nd	nd	nd	0.179098	0.769256	0.0409153	1.06448	0.012853	0.374843	nd	nd	nd	nd	0.0017	nd	nd	0.0188276	0.0671321	0.00419282	0.39695	0.187442	0.0190812	nd	nd	nd	0.12589	0.145313	0.0221045
			3	Emerged	nd	nd	0.00726966	0.161703	1.09692	0.0838834	1.5533	nd	0.364795	nd	nd	nd	nd	nd	nd	nd	0.121006	0.133887	nd	0.617788	0.36804	0.0197457	nd	nd	nd	0.1071	0.137196	0.0137225
				Husk-encased	nd	nd	nd	0.151763	0.726565	0.0418119	1.07627	nd	0.354545	nd	nd	nd	nd	0.0017	nd	nd	0.0853785	0.0682082	0.00433939	0.441786	0.136041	0.0377313	nd	nd	nd	0.131915	0.124713	0.0344253
			4	Emerged	nd	nd	0.0017	0.168946	1.15018	0.0807653	1.5611	0.0132047	0.438566	nd	nd	nd	nd	0.0017	nd	nd	0.0399312	0.114359	0.0017	0.291264	0.305174	0.0186965	nd	nd	nd	0.0755342	0.150465	0.0234797
				Husk-encased	nd	nd	nd	0.105878	0.482114	0.0248319	0.659164	0.00962515	0.254737	nd	nd	nd	nd	0.0017	nd	nd	0.0283159	0.0636465	0.0017	0.249371	0.111078	0.0372592	nd	nd	nd	0.101518	0.111372	0.0335075
			5	Emerged	nd	nd	0.00355724	0.211039	1.18265	0.105282	1.57461	0.0169955	0.345788	nd	nd	nd	nd	0.0017	nd	nd	0.138912	0.150301	0.0150541	0.656649	0.441184	0.0217748	nd	nd	nd	0.118824	0.211069	0.0234687
				Husk-encased	nd	nd	nd	0.150136	0.612413	0.0338065	0.798183	nd	0.253826	nd	nd	nd	nd	0.00386293	nd	nd	0.0591834	0.0743902	0.00561921	0.410013	0.172289	0.0291296	nd	nd	nd	0.0999907	0.123138	0.0244795
2009	H99	3	1	Emerged	nd	0.00495398	0.0017	0.131	0.790194	0.044617	1.22047	0.0120511	0.3329	nd	nd	nd	nd	0.0017	nd	nd	0.0381533	0.0154812	0.00693845	0.582144	0.124048	0.03013	nd	0.0017	nd	0.200999	0.267515	0.0346274
				Husk-encased	nd	0.00713087	nd	0.0499152	0.269573	0.01287	0.408916	nd	0.133261	nd	nd	nd	nd	nd	nd	nd	0.00850607	0.00443078	nd	0.149188	0.0108392	0.012793	nd	nd	nd	0.0845374	0.0597432	0.0139173
			2	Emerged	nd	0.00475317	nd	0.120081	0.875715	0.0478643	1.43259	0.0137765	0.337594	nd	nd	nd	nd	nd	nd	nd	0.0439276	0.0163124	0.00881992	0.516949	0.123558	0.025235	nd	0.0017	nd	0.176457	0.253406	0.0400047
				Husk-encased	nd	0.00356603	nd	0.0522307	0.321895	0.0116023	0.454468	nd	0.13985	nd	nd	nd	nd	nd	nd	nd	0.0120248	0.00956221	0.0017	0.199115	0.0134649	0.0134278	nd	nd	nd	0.0836184	0.0547526	0.0175148
			3	Emerged	nd	0.00624496	nd	0.135205	1.01319	0.0632533	1.58093	0.0188705	0.363405	nd	nd	nd	nd	nd	nd	nd	0.0419431	0.0177864	0.00885455	0.593021	0.180041	0.0227005	nd	0.0017	nd	0.169521	0.340085	0.0308725
				Husk-encased	nd	0.00489072	nd	0.0523305	0.286634	0.0121486	0.416716	nd	0.125011	nd	nd	nd	nd	0.0017	nd	nd	0.0163364	0.00530834	0.0017	0.199803	0.0212536	0.0186337	nd	nd	nd	0.0843084	0.0789164	0.0180648
			4	Emerged	nd	0.00390907	nd	0.122344	0.941386	0.0682878	1.42907	0.0243512	0.370713	nd	nd	nd	nd	nd	nd	nd	0.0436624	0.0136177	0.0256189	0.667695	0.101465	0.0366296	nd	0.00475889	nd	0.188709	0.204479	0.0362638
				Husk-encased	nd	0.0017	nd	0.0674403	0.357395	0.018396	0.447597	nd	0.121537	nd	nd	nd	nd	0.0017	0.0017	nd	0.0237228	0.0017	0.00397769	0.268223	0.0206598	0.0201015	nd	nd	nd	0.101777	0.0605851	0.0170312
			5	Emerged	nd	nd	nd	0.0641627	0.701241	0.0323377	1.19424	0.011085	0.309944	nd	nd	nd	nd	nd	nd	nd	0.0129704	0.00483996	0.00377173	0.303566	0.0863665	0.0166945	nd	nd	nd	0.099882	0.186894	0.0297775
				Husk-encased	nd	0.0017	nd	0.0306089	0.262052	0.0120006	0.440456	nd	0.127724	nd	nd	nd	nd	nd	nd	nd	0.00423653	0.0017	nd	0.132124	0.0106125	0.016418	nd	nd	nd	0.0880043	0.0534158	0.0153899
		6	1	Emerged	nd	nd	0.00415001	0.0716889	0.890874	0.111392	1.62553	0.049203	0.382783	nd	nd	nd	nd	nd	nd	nd	0.0327822	nd	0.0319018	0.561787	0.0505955	0.0407941	nd	0.012661	0.00602666	0.173366	0.140043	0.0439485
				Husk-encased	nd	nd	nd	0.0448145	0.34545	0.0174507	0.457407	nd	0.0772512	nd	nd	nd	nd	nd	nd	nd	0.0110317	nd	0.0017	0.245707	0.0104407	0.00958767	nd	nd	nd	0.0745136	0.0464607	0.0127622
			2	Emerged	nd	nd	0.0017	0.129436	0.962112	0.0783251	1.47519	0.0312171	0.300727	nd	nd	nd	nd	nd	nd	nd	0.0589247	0.0119478	0.0314507	0.653576	0.106004	0.0182957	nd	0.00904454	0.00441292	0.177644	0.175503	0.0289299
				Husk-encased	nd	nd	nd	0.0774387	0.407132	0.0144094	0.453588	nd	0.0983667	nd	nd	nd	nd	nd	nd	nd	0.0192657	0.00365037	0.0017	0.250607	0.0170551	nd	nd	nd	nd	0.0724847	0.0436715	0.01056
			3	Emerged	nd	nd	0.0017	0.153586	1.09064	0.080827	1.50395	0.0250996	0.349491	nd	nd	nd	nd	nd	nd	nd	0.041754	0.00454775	0.020117	0.586082	0.0713171	0.0286568	nd	0.00454645	nd	0.18052	0.178581	0.0317059
				Husk-encased	nd	nd	nd	0.0533125	0.265726	0.0127993	0.395943	nd	0.126841	nd	nd	nd	nd	nd	nd	nd	0.00799607	0.0017	0.0017	0.175593	0.0157227	0.0115527	nd	nd	nd	0.0907846	0.0710231	0.0122629
			4	Emerged	nd	nd	0.0017	0.142325	1.04633	0.0756592	1.55643	0.0265025	0.326756	nd	nd	nd	nd	nd	nd	nd	0.0929153	0.0173617	0.0409506	0.871591	0.135386	0.027361	nd	0.0110889	0.00453973	0.209551	0.231047	0.0377627
				Husk-encased	nd	nd	nd	0.0889222	0.442058	0.0212439	0.515965	nd	0.110728	nd	nd	nd	nd	0.0017	nd	nd	0.0316722	nd	0.00423444	0.377899	0.0308224	0.0106456	nd	nd	nd	0.109989	0.0826452	0.0152553
			5	Emerged	nd	nd	0.0017	0.21734	1.24603	0.0783026	1.53558	0.0210375	0.290077	nd	nd	nd	nd	nd	nd	nd	0.111975	0.017827	0.0290359	0.84993	0.15497	0.0276984	nd	0.00343765	0.00364496	0.178877	0.243625	0.0395937
				Husk-encased	nd	nd	nd	0.0614762	0.383401	0.0137812	0.437896	nd	0.0994009	nd	nd	nd	nd	nd	nd	nd	0.0190095	nd	0.0017	0.246538	0.0130098	0.0123913	nd	nd	nd	0.0811562	0.0493739	0.0111487
			6	Emerged	nd	nd	0.0017	0.194047	0.959674	0.0439004	1.09615	nd	0.19874	nd	nd	nd	nd	0.0017	nd	nd	0.117463	0.0114505	0.0176219	0.714105	0.147121	0.0249699	nd	nd	0.0017	0.129159	0.183785	0.0292037
				Husk-encased	nd	nd	nd	0.113489	0.405939	0.0148556	0.419972	nd	0.0624565	nd	nd	nd	nd	0.0017	nd	nd	0.0508628	0.00710622	0.00470505	0.355832	0.0346261	0.0177573	nd	nd	nd	0.0839928	0.0640489	0.0139989
2009	LH1	3	1	Emerged	nd	0.0096975	0.0017	0.104376	0.743771	0.0479819	1.21255	0.0217972	0.369485	nd	nd	nd	nd	nd	0.0017	nd	0.054662	0.0325134	0.0017	0.50187	0.233185	0.0383842	nd	nd	nd	0.169784	0.305184	0.0587562
				Husk-encased	nd	nd	nd	0.0308509	0.239845	nd	0.474488	nd	0.170144	nd	nd	nd	nd	nd	nd	nd	0.00480653	0.00534967	nd	0.186398	0.0467655	0.01769	nd	nd	nd	0.0858037	0.0822463	0.0279465
			2	Emerged	nd	0.00704769	nd	0.101614	0.811152	0.0585491	1.36574	0.0266976	0.372269	nd	nd	nd	nd	nd	nd	nd	0.0308002	0.0217285	0.0017	0.537362	0.249671	0.0449591	nd	nd	nd	0.193061	0.367367	0.0702677
				Husk-encased	nd	0.00503095	nd	0.0305865	0.223083	0.00784808	0.401199	nd	0.139047	nd	nd	nd	nd	nd	nd	nd	0.00822308	0.00755135	nd	0.169508	0.0330573	0.0207106	nd	nd	nd	0.086124	0.0897081	0.0314797
			3	Emerged	nd	0.0044896	nd	0.124259	0.985743	0.0733852	1.45597	0.0299954	0.354456	nd	nd	nd	nd	nd	nd	nd	0.029894	0.0214235	nd	0.580182	0.292965	0.0304367	nd	nd	nd	0.179812	0.410035	0.0615986
				Husk-encased	nd	0.00659067	nd	0.0429648	0.298584	0.0115968	0.471115	nd	0.155115	nd	nd	nd	nd	nd	nd	nd	0.0151856	0.00999928	0.0176826	0.213073	0.0552126	0.031386	nd	nd	nd	0.100948	0.118931	0.0440539
			4	Emerged	nd	0.0202567	0.0125033	0.225819	1.40437	0.14145	2.13552	0.0654689	0.445707	nd	nd	nd	nd	nd	0.00386301	nd	0.0836337	0.0666053	0.0155958	0.90613	0.423446	0.063749	nd	0.0017	0.00571862	0.237785	0.508927	0.0843221
				Husk-encased	nd	nd	nd	0.0526563	0.402827	0.0189547	0.616616	nd	0.174827	nd	nd	nd	nd	nd	nd	nd	0.0281079	0.0228169	nd	0.266409	0.0781668	0.0299099	nd	nd	nd	0.0883386	0.125585	0.0351875
			5	Emerged	nd	0.00565391	nd	0.0918661	0.778844	0.0577812	1.23314	0.018513	0.347242	nd	nd	nd	nd	nd	nd	nd	0.0391541	0.0242327	0.0017	0.508153	0.224975	0.0400098	nd	nd	nd	0.147513	0.284123	0.0588704
				Husk-encased	nd	0.00427168	nd	0.0297677	0.220537	0.00933494	0.396899	nd	0.137569	nd	nd	nd	nd	nd	nd	nd	0.0107894	0.00637925	nd	0.183064	0.0380387	0.022288	nd	nd	nd	0.0777171	0.086767	0.0334551
			6	Emerged	nd	0.0100704	nd	0.114132	0.750361	0.0363582	0.955412	nd	0.212979	nd	nd	nd	nd	nd	0.00360681	nd	0.048375	0.0466265	0.028638	0.526102	0.293737	0.0502717	nd	nd	nd	0.16516	0.348752	0.0573362
				Husk-encased	0.0017	0.0144062	nd	0.0413081	0.230295	0.0103177	0.398001	nd	0.134647	nd	nd	nd	nd	nd	nd	nd	0.0239091	0.0169904	nd	0.217397	0.0493017	0.0315175	nd	nd	nd	0.0856696	0.105994	0.0318583
		6	1	Emerged	nd	0.0112282	0.00559209	0.18786	1.15474	0.0920977	1.91573	0.0305754	0.314212	nd	nd	nd	nd	0.0017	nd	nd	0.114815	0.0347655	0.0132932	1.02494	0.384118	nd	nd	nd	nd	0.194681	0.345756	0.0453098
				Husk-encased	nd	nd	nd	0.028388	0.268982	nd	0.427176	nd	0.121145	nd	nd	nd	nd	nd	nd	nd	0.0232173	0.00710397	nd	0.174532	0.0552965	nd	nd	nd	nd	0.0388943	0.059907	0.0189681
			2	Emerged	nd	0.0017	0.0017	0.151509	0.906851	0.0673022	1.3331	0.0289455	0.35289	nd	nd	nd	nd	0.0017	nd	nd	0.0920153	0.0522233	0.00944993	0.742923	0.312443	nd	0.0017	nd	0.0017	0.182846	0.308311	0.0510966
				Husk-encased	nd	nd	nd	0.0295529	0.242632	nd	0.409377	nd	0.136493	nd	nd	nd	nd	nd	nd	nd	0.00601443	nd	nd	0.167503	0.0492072	0.011184	nd	nd	nd	0.0518846	0.0664257	0.0169252
			3	Emerged	nd	0.015718	0.00885722	0.211481	1.25048	0.110256	1.80466	0.0410008	0.416457	nd	nd	nd	nd	0.0017	nd	nd	0.132371	0.0549497	0.0217411	0.790517	0.302755	0.0297	nd	nd	nd	0.198737	0.316978	0.0515599
				Husk-encased	nd	nd	nd	0.0380865	0.33533	nd	0.498436	nd	0.141573	nd	nd	nd	nd	nd	nd	nd	0.0262268	0.00915286	nd	0.181999	0.055124	0.0137826	nd	nd	nd	0.0468038	0.0552678	0.0231604
			4	Emerged	nd	0.0139811	0.0112271	0.163348	1.1273	0.105222	1.63585	0.0420024	0.351546	nd	nd	nd	nd	nd	nd	nd	0.0895929	0.0390083	0.0149494	0.698939	0.254839	0.0292645	nd	0.0017	nd	0.148113	0.244017	0.0535978
				Husk-encased	nd	nd	nd	0.0351398	0.295071	nd	0.421198	nd	0.128326	nd	nd	nd	nd	nd	nd	nd	0.0249788	0.00918927	nd	0.184639	0.0512736	0.0103836	nd	nd	nd	0.0520671	0.0667156	0.0205952
			5	Emerged	nd	0.0116829	0.009178	0.185335	1.04661	0.0961447	1.5209	0.0261815	0.321077	nd	nd	nd	nd	nd	nd	nd	0.112337	0.0549524	0.0171204	0.765577	0.282003	0.0269343	nd	0.0017	0.0017	0.153612	0.234423	0.0517436
				Husk-encased	nd	nd	nd	0.0340762	0.297584	nd	0.44559	nd	0.116196	nd	nd	nd	nd	nd	nd	nd	0.0202786	0.00986512	nd	0.185389	0.0507983	0.0175397	nd	nd	nd	0.0485271	0.0580197	0.0187203
			6	Emerged	nd	0.0210749	0.0116818	0.232844	1.26981	0.109315	1.66458	0.0356018	0.324903	nd	nd	nd	nd	0.0017	nd	nd	0.131843	0.0714882	0.0153184	0.866376	0.386147	0.0365188	nd	nd	nd	0.190888	0.351414	0.0603804
				Husk-encased	nd	nd	nd	0.0341211	0.321414	0.010913	0.508168	nd	0.148695	nd	nd	nd	nd	nd	nd	nd	0.0135077	0.00750243	nd	0.106386	0.0327927	0.00741924	nd	nd	nd	0.034765	0.0419004	0.0102797
2009	LH123HT	3	1	Emerged	nd	0.0017	nd	0.0667115	0.798837	0.060619	1.05552	0.0181066	0.339194	nd	nd	nd	nd	0.0017	nd	nd	0.0673722	0.0318454	0.00736432	0.409738	0.211081	0.116574	0.0134232	nd	nd	0.150055	0.411449	0.161071
				Husk-encased	nd	0.0272564	nd	0.0852549	0.458796	0.0183247	0.589139	0.00580078	0.281335	nd	nd	nd	nd	0.0017	0.0017	nd	0.0316794	0.0372269	nd	0.214012	0.0892952	0.070684	0.00581815	nd	nd	0.11906	0.23354	0.0875681
			2	Emerged	nd	nd	nd	0.0604547	0.688744	0.0508201	0.998808	0.0193357	0.426112	nd	nd	nd	nd	nd	nd	nd	0.0369707	0.0296898	0.00619738	0.341313	0.14696	0.0814195	0.010525	0.0017	nd	0.162981	0.350594	0.154378
				Husk-encased	nd	0.018117	nd	0.0745237	0.408323	0.0187728	0.558308	0.00527442	0.271486	nd	nd	nd	nd	0.0017	nd	nd	0.0239681	0.0211254	nd	0.2087	0.0623319	0.0496031	0.00541755	nd	nd	0.119496	0.164334	0.0748448
			3	Emerged	nd	0.00388066	0.0017	0.0579423	0.599659	0.0442825	0.953813	0.0213964	0.408916	nd	nd	nd	nd	nd	nd	nd	0.0477537	0.0212808	0.00851195	0.365465	0.130729	0.0793062	0.0118759	0.0017	0.0017	0.178099	0.304352	0.141421
				Husk-encased	nd	0.00968608	nd	0.0430878	0.206786	0.0116534	0.339237	0.00433465	0.187468	nd	nd	nd	nd	0.0017	nd	nd	0.0150293	0.00745078	0.0017	0.14528	0.0228471	0.040036	0.0017	nd	nd	0.0985463	0.0775324	0.0651389
			4	Emerged	nd	0.00432894	nd	0.0979607	0.82532	0.0387375	1.09057	0.0129079	0.474066	nd	nd	nd	nd	0.0017	0.0017	nd	0.106164	0.0417651	0.00530719	0.562885	0.312511	0.0656446	0.0127671	nd	0.0017	0.227023	0.541665	0.13267
				Husk-encased	nd	0.0333131	0.0017	0.105682	0.464979	0.0239559	0.697479	0.00943521	0.379065	nd	nd	nd	nd	0.00870752	0.00748913	nd	0.0595292	0.0305236	0.0017	0.302856	0.102287	0.0495778	0.00733915	nd	nd	0.175357	0.278426	0.0883494
			5	Emerged	nd	nd	nd	0.0577422	0.649175	0.0410663	0.98305	0.016246	0.35321	nd	nd	nd	nd	nd	nd	nd	0.0612424	0.0715794	0.00365825	0.318752	0.305064	0.0678552	0.00970689	nd	nd	0.113378	0.464534	0.136218
				Husk-encased	nd	0.0109843	nd	0.0609	0.302334	0.0161986	0.430449	nd	0.227452	nd	nd	nd	nd	0.0017	nd	nd	0.0295692	0.0174399	0.0017	0.191089	0.0452062	0.054679	0.00433208	nd	nd	0.10775	0.115068	0.0889797
		6	1	Emerged	nd	0.0017	0.0017	0.0591228	0.617724	0.0495399	0.898073	0.0241768	0.397349	nd	nd	nd	nd	nd	nd	nd	0.03693	0.0305433	0.0124544	0.285907	0.11318	0.0802745	0.00928075	0.0017	0.00507321	0.104412	0.227973	0.135087
				Husk-encased	nd	0.0017	nd	0.0426167	0.253927	0.00828441	0.362207	nd	0.170751	nd	nd	nd	nd	nd	nd	nd	0.0177689	0.00964625	nd	0.138969	0.0157411	0.0309696	0.0017	nd	nd	0.056244	0.044407	0.0516255
			2	Emerged	nd	0.00631361	0.00395965	0.100494	0.754857	0.044415	1.05471	0.0173311	0.401547	nd	nd	nd	nd	0.0017	nd	nd	0.123626	0.0408616	0.0133506	0.625262	0.199696	0.0483448	0.0225872	nd	0.0017	0.22127	0.302128	0.0925547
				Husk-encased	nd	0.0196821	nd	0.0860939	0.39439	0.0123357	0.520276	nd	0.241159	nd	nd	nd	nd	0.0017	nd	nd	0.0386512	0.0169578	nd	0.216422	0.0391013	0.0397038	nd	nd	nd	0.105908	0.0900589	0.0505098
			3	Emerged	nd	0.00804189	0.00615415	0.107897	0.824256	0.0543651	1.27404	0.0288897	0.608894	nd	nd	nd	nd	0.00346482	nd	nd	0.0962945	0.0880822	0.012282	0.51344	0.355176	0.0710754	0.0131728	nd	0.0111668	0.214529	0.654135	0.101602
				Husk-encased	nd	0.0111012	nd	0.0838491	0.432485	0.0163686	0.598874	nd	0.294595	nd	nd	nd	nd	0.0017	nd	nd	0.0369197	0.0256881	0.0017	0.225543	0.0591987	0.0405677	nd	nd	nd	0.106428	0.137726	0.0653225
			4	Emerged	nd	0.00953775	0.0133075	0.117311	0.945627	0.0822741	1.44022	0.0449579	0.437184	nd	nd	nd	nd	0.0017	nd	nd	0.118776	0.0645188	0.0231683	0.628037	0.227885	0.0669404	0.0168784	0.0017	0.00604979	0.214152	0.414672	0.116747
				Husk-encased	nd	0.0017	nd	0.0612277	0.398035	0.0200427	0.529522	nd	0.170565	nd	nd	nd	nd	0.0017	nd	nd	0.036862	0.0191411	0.0017	0.171376	0.0313152	0.0294775	0.00404694	nd	nd	0.0818165	0.0830002	0.0458774
			5	Emerged	nd	0.0142367	0.00613803	0.128702	0.875229	0.0546988	1.3824	0.0338389	0.700762	nd	nd	nd	nd	0.00403538	nd	nd	0.0919073	0.0623775	0.0147102	0.623971	0.27633	0.0459984	0.0146559	0.0017	0.00606828	0.212113	0.513629	0.0579472
				Husk-encased	nd	0.00782334	nd	0.0919005	0.446252	0.0185621	0.552709	0.00608346	0.319828	nd	nd	nd	nd	0.0017	nd	nd	0.0496783	0.0165464	nd	0.202932	0.0413822	0.0302785	nd	nd	nd	0.0929437	0.103933	0.0463476
			6	Emerged	nd	0.00722757	0.00443092	0.0867425	0.589631	0.0492281	1.00203	0.025218	0.409774	nd	nd	nd	nd	0.0017	nd	nd	0.13721	0.0495188	0.0269257	0.565302	0.119193	0.101726	0.0207209	0.0017	0.0017	0.186066	0.24535	0.15498
				Husk-encased	nd	0.0017	nd	0.0407618	0.274087	0.0106385	0.389093	nd	0.18095	nd	nd	nd	nd	0.0017	nd	nd	0.0327807	0.00837393	nd	0.180163	0.0178185	0.0409423	0.00411776	nd	nd	0.08008	0.0545807	0.0637866
2009	M37W	3	1	Emerged	nd	0.0140736	nd	0.115119	0.727153	0.0645805	1.02951	0.0263582	0.377697	nd	nd	nd	nd	nd	0.0121161	nd	0.0654282	0.0963082	0.010134	0.287132	0.369755	nd	nd	nd	0.00619007	0.101883	0.504823	0.0629089
				Husk-encased	0.0168113	0.0117518	nd	0.0493777	0.240213	0.00924861	0.405036	nd	0.152453	nd	nd	nd	nd	nd	0.00431756	nd	0.0150824	0.0374738	nd	0.123961	0.10871	0.029542	nd	nd	nd	0.0425676	0.168456	0.0314742
			2	Emerged	nd	0.0133925	0.00513035	0.134946	0.761338	0.100464	1.02652	0.043851	0.341758	nd	nd	nd	nd	0.00393828	0.00645645	nd	0.0941534	0.0967498	0.0231503	0.33975	0.288949	0.0501609	nd	0.00457481	0.0177679	0.110881	0.365796	0.0761584
				Husk-encased	nd	0.0179081	nd	0.0478766	0.212896	0.0103248	0.349852	nd	0.114169	nd	nd	nd	nd	nd	0.00375708	nd	0.0125532	0.0271326	nd	0.129432	0.0676097	0.0350357	nd	nd	nd	0.0500113	0.178554	0.0333327
			3	Emerged	nd	0.00576885	nd	0.0914504	0.801713	0.0960229	1.12137	0.0395399	0.253999	nd	nd	nd	nd	nd	0.0017	nd	0.0429787	0.0558591	0.0102113	0.19359	0.158265	0.0412348	nd	0.0017	0.00860968	0.0660749	0.233205	0.0586382
				Husk-encased	nd	0.0216926	nd	0.0468928	0.233146	0.0123461	0.390243	nd	0.125621	nd	nd	nd	nd	nd	0.0017	nd	0.0111999	0.0212277	nd	0.0942107	0.0455081	0.0341961	nd	nd	nd	0.03573	0.0903355	0.0268795
			4	Emerged	nd	nd	nd	0.0770286	0.634822	0.0705654	0.925777	0.0254495	0.25683	nd	nd	nd	nd	0.0017	0.003796	nd	0.0401226	0.0565857	0.0120774	0.186921	0.157684	0.041845	nd	nd	0.008009	0.0610205	0.188971	0.0635664
				Husk-encased	nd	0.0144662	nd	0.0469929	0.225406	0.00926127	0.374372	nd	0.116559	nd	nd	nd	nd	nd	nd	nd	0.0126659	0.0220666	0.0139897	0.114845	0.041139	0.035494	nd	nd	nd	0.0432463	0.0984652	0.0332366
			5	Emerged	nd	nd	nd	0.054195	0.569503	0.0616477	0.993715	0.0293824	0.284214	nd	nd	nd	nd	nd	0.0017	nd	0.0352575	0.0336612	0.0017	0.1405	0.129823	0.0233173	nd	nd	0.00449544	0.0526834	0.146252	0.0386733
				Husk-encased	nd	0.00396312	nd	0.0402513	0.237113	0.0108943	0.399511	nd	0.133184	nd	nd	nd	nd	0.0017	0.0017	nd	0.0142034	0.0253112	nd	0.111373	0.0650081	0.0235038	nd	nd	nd	0.044302	0.103325	0.0258436
		6	1	Emerged	nd	nd	0.0017	0.194118	0.79744	0.0886105	0.769164	0.0223678	0.150993	nd	nd	nd	nd	0.00369521	nd	nd	0.12573	0.117021	0.0274773	0.290238	0.26846	0.0129859	nd	nd	0.00582145	0.0508689	0.201311	0.0236709
				Husk-encased	nd	nd	nd	0.0591289	0.268444	nd	0.304807	nd	0.0667909	nd	nd	nd	nd	0.0017	nd	nd	0.0266526	0.0431363	nd	0.162114	0.103413	0.0192466	nd	nd	nd	0.0481614	0.141867	0.0228034
			2	Emerged	nd	nd	0.0017	0.236204	1.23917	0.145596	1.51814	0.0517761	0.41627	nd	nd	nd	nd	0.0155853	nd	nd	0.0989827	0.235965	0.0175959	0.354517	0.525668	nd	nd	nd	0.0206976	0.0929186	0.422769	0.0383888
				Husk-encased	nd	nd	nd	0.0487856	0.339955	0.0148832	0.491595	nd	0.132875	nd	nd	nd	nd	0.0017	nd	nd	0.0183687	0.0560053	nd	0.129763	0.142188	0.0133753	nd	nd	nd	0.0377285	0.151313	0.0267979
			3	Emerged	nd	nd	nd	0.254155	1.14502	0.112886	1.13057	0.0245072	0.250426	nd	nd	nd	nd	0.00834478	nd	nd	0.0879458	0.20895	0.0154951	0.260281	0.389667	nd	nd	nd	0.013623	nd	0.244688	0.0261641
				Husk-encased	nd	nd	nd	0.0757649	0.384694	0.0105607	0.385664	nd	0.0781763	nd	nd	nd	nd	0.0017	nd	nd	0.0343017	0.0912082	nd	0.144238	0.15215	0.0163959	nd	nd	nd	0.0287562	0.11171	0.0196116
			4	Emerged	nd	nd	nd	0.226702	1.09692	0.128767	1.14819	0.0375313	0.260215	nd	nd	nd	nd	0.0134447	nd	nd	0.0751751	0.255296	0.0213825	0.244033	0.419703	0.0229547	nd	nd	0.0156562	0.0606902	0.281427	0.0428962
				Husk-encased	nd	nd	nd	0.0609593	0.396507	0.0138933	0.472565	nd	0.115212	nd	nd	nd	nd	0.0017	nd	nd	0.0208103	0.0608998	nd	0.110701	0.147748	0.010604	nd	nd	nd	0.0189102	0.115131	0.0144087
			5	Emerged	nd	nd	0.0017	0.381916	1.34919	0.153242	1.29883	0.0391887	0.320025	nd	nd	nd	nd	0.0725041	0.0662263	0.0017	0.166192	0.348907	0.0441214	0.417299	0.653253	nd	nd	nd	0.0337769	0.117538	0.472354	0.066901
				Husk-encased	nd	nd	nd	0.0863013	0.401153	0.0180436	0.461379	nd	0.121754	nd	nd	nd	nd	0.0127191	0.00605095	nd	0.0386631	0.114723	nd	0.173252	0.209931	0.0292223	nd	nd	nd	0.047665	0.183916	0.0341823
2009	Mo17	3	1	Emerged	nd	0.0017	nd	0.0441914	0.461688	0.019715	0.457047	nd	0.0932739	nd	nd	nd	nd	0.0017	0.0017	nd	0.104646	0.0247497	0.0044223	0.494361	0.0778938	0.0758499	0.0106757	nd	nd	0.127374	0.191801	0.0848189
				Husk-encased	nd	0.0151755	nd	0.0712023	0.40279	0.0110835	0.358273	nd	0.0778419	nd	nd	nd	nd	0.0117502	0.00362418	nd	0.143041	0.0281303	0.0017	0.530142	0.0548192	0.110966	0.0130266	nd	nd	0.15567	0.13494	0.0981715
			2	Emerged	nd	0.00730182	0.00424977	0.0533519	0.545884	0.0368764	0.67246	0.00996794	0.155752	nd	nd	nd	nd	nd	nd	nd	0.0426799	0.0129115	0.00759938	0.432056	0.0627515	0.0816347	0.00803679	nd	nd	0.118143	0.185178	0.0856543
				Husk-encased	nd	0.0159409	nd	0.0451014	0.324298	0.00958575	0.357081	nd	0.0663546	nd	nd	nd	nd	0.0017	nd	nd	0.0757494	0.0170916	0.0017	0.363577	0.0468835	0.0667873	0.0137117	nd	nd	0.120022	0.109239	0.0652041
			3	Emerged	nd	0.0133572	nd	0.0781912	0.546114	0.0177088	0.404008	nd	0.0482808	nd	nd	nd	nd	0.00438219	0.00410182	nd	0.122883	0.0321806	0.0017	0.404195	0.0557916	0.0633571	nd	nd	nd	0.0665251	0.10043	0.0611646
				Husk-encased	nd	0.0201222	nd	0.0771305	0.393801	0.0106911	0.337623	nd	0.0645	nd	nd	nd	nd	0.012832	0.0105416	nd	0.171061	0.0246302	0.0017	0.51249	0.0540919	0.110114	0.0130952	nd	nd	0.133162	0.102356	0.090178
			4	Emerged	nd	0.0121072	0.00626507	0.106969	0.807992	0.0618388	0.830247	0.0186228	0.222658	nd	nd	nd	nd	0.00561736	0.00547546	nd	0.207521	0.018838	0.0243442	0.903855	0.124567	0.132197	0.0263568	nd	0.0017	0.219763	0.272861	0.119356
				Husk-encased	0.0017	0.0166093	nd	0.0996765	0.465151	0.0107603	0.343749	nd	0.0618825	nd	nd	nd	nd	0.0263642	0.019731	nd	0.318502	0.0587187	0.0017	0.606253	0.0789598	0.0908813	0.0167177	nd	nd	0.131333	0.119682	0.0698189
			5	Emerged	nd	0.0256487	0.0102762	0.140889	0.805734	0.0563502	0.746457	0.0163207	0.15221	nd	nd	nd	nd	0.0231448	0.0184789	nd	0.165665	0.0312597	0.0322716	0.951106	0.160722	0.156598	0.0302717	0.0017	0.0017	0.21678	0.26589	0.162051
				Husk-encased	nd	0.0109423	nd	0.0809396	0.427775	0.0122586	0.323116	nd	0.0568707	nd	nd	nd	nd	0.0152008	0.00466268	nd	0.184815	0.0256261	0.00355572	0.515665	0.0805625	0.0866986	0.0156691	nd	nd	0.115165	0.111995	0.0751186
			6	Emerged	0.00583628	0.0468103	0.0120633	0.190107	0.859363	0.0707568	0.782658	0.0178945	0.125369	nd	nd	nd	nd	0.0405874	0.0138131	0.0017	0.416762	0.048705	0.0553037	0.96507	0.132656	0.148398	0.0140017	0.00499162	0.0017	0.19876	0.19652	0.126089
				Husk-encased	nd	0.0155826	nd	0.0886197	0.581727	0.0183388	0.497381	nd	0.105222	nd	nd	nd	nd	0.00773124	0.00374627	nd	0.225947	0.0495013	0.0017	0.746954	0.0828814	0.141573	0.0209356	nd	nd	0.197374	0.248568	0.125148
		6	1	Emerged	nd	nd	0.00515524	0.115819	0.764317	0.0563973	0.628047	0.0111013	0.0943129	nd	nd	nd	nd	0.00585221	nd	nd	0.212375	0.0380339	0.0261307	0.616817	0.0739947	0.101003	0.0128574	0.0017	nd	0.09577	0.121693	0.0741201
				Husk-encased	nd	nd	nd	0.0822504	0.480419	0.0109113	0.308383	nd	0.0401165	nd	nd	nd	nd	0.00520456	nd	nd	0.189658	0.0313156	0.0017	0.370406	0.0339027	0.0597742	0.00696453	nd	nd	0.0655656	0.0553876	0.0334186
			2	Emerged	nd	nd	0.0111309	0.226122	1.02516	0.0804869	0.952644	0.0220225	0.135952	nd	nd	nd	nd	0.0146339	nd	nd	0.250169	0.0410796	0.0259552	0.60328	0.0856809	0.06508	nd	nd	nd	0.0953779	0.10051	0.0662696
				Husk-encased	nd	nd	nd	0.0857512	0.503094	0.0107468	0.32577	nd	0.0503049	nd	nd	nd	nd	0.00907488	nd	nd	0.216436	0.0461712	0.00446219	0.399338	0.0570224	0.0571447	0.00610751	nd	nd	0.0647181	0.0662148	0.0409156
			3	Emerged	nd	nd	nd	0.0234947	0.385286	0.0227522	0.402054	nd	0.0507491	nd	nd	nd	nd	nd	nd	nd	0.0324642	nd	0.00397209	0.148367	0.0164932	0.0319017	nd	nd	nd	0.0217338	0.0301873	0.03112
				Husk-encased	nd	nd	nd	0.0557038	0.417149	0.0143807	0.29543	nd	0.0525769	nd	nd	nd	nd	0.0017	nd	nd	0.14734	0.0250521	0.00822681	0.320128	0.0344193	0.0718997	0.00849902	nd	nd	0.055547	0.0527857	0.0298176
			4	Emerged	nd	nd	0.0017	0.0405521	0.547235	0.0529499	0.510171	nd	0.0723237	nd	nd	nd	nd	0.0017	nd	nd	0.094429	nd	0.0212211	0.341667	0.0318435	0.0716817	0.0058522	nd	nd	0.0556156	0.0632968	0.0546031
				Husk-encased	nd	nd	nd	0.0728885	0.426037	0.0133345	0.328576	nd	0.0376329	nd	nd	nd	nd	0.00436992	nd	nd	0.212939	0.0313242	0.00981652	0.457828	0.0438007	0.0687998	0.00737285	nd	nd	0.0804288	0.051997	0.0442398
			5	Emerged	nd	nd	0.00858947	0.18136	0.971877	0.0625838	0.886695	0.0163159	0.131057	nd	nd	nd	nd	0.0168131	nd	nd	0.477368	0.116645	0.0318168	0.887416	0.169014	0.126132	0.0225649	0.0017	0.0017	0.156264	0.182343	0.0958486
				Husk-encased	nd	nd	nd	0.0916863	0.497865	nd	0.275279	nd	0.0336754	nd	nd	nd	nd	0.0159547	nd	nd	0.263947	0.0689303	0.0017	0.430708	0.0826618	0.0684208	0.00609713	nd	nd	0.0601954	0.0622151	0.030617
2009	Oh43	3	1	Emerged	nd	0.0315812	0.0017	0.077696	0.431396	0.0152581	0.923758	nd	0.473902	nd	nd	nd	nd	0.0161433	0.0103121	nd	0.094457	0.0395951	nd	0.539655	0.304286	nd	0.00830165	nd	nd	0.176873	0.468185	0.0645886
				Husk-encased	nd	0.0219713	nd	0.0450305	0.213828	0.0155898	0.437107	nd	0.289317	nd	nd	nd	nd	0.00460989	0.00342481	nd	0.0302738	0.0206037	nd	0.153823	0.0842146	0.0117701	nd	nd	nd	0.0678357	0.135747	0.0304775
			2	Emerged	nd	0.0124372	nd	0.0689279	0.590911	0.0212691	1.0388	nd	0.475691	nd	nd	nd	nd	0.0178607	0.00694602	nd	0.0942502	0.0449894	0.0017	0.581945	0.333412	0.0181086	nd	nd	nd	0.184303	0.453342	0.0515951
				Husk-encased	nd	0.0259443	nd	0.0613542	0.314934	0.00798081	0.538708	nd	0.308649	nd	nd	nd	nd	0.0123651	0.00892366	nd	0.0534919	0.0376361	nd	0.238048	0.109809	0.023171	0.00569977	nd	nd	0.104754	0.188169	0.0359784
			3	Emerged	nd	0.0101123	nd	0.0642633	0.466243	0.0167558	0.78152	nd	0.34464	nd	nd	nd	nd	0.0121389	0.010097	nd	0.111578	0.0616212	0.0017	0.535784	0.325926	0.0413606	0.0153411	nd	nd	0.168752	0.507515	0.0554355
				Husk-encased	nd	0.0171934	nd	0.0522755	0.254411	0.00727978	0.41853	nd	0.239995	nd	nd	nd	nd	0.00421942	0.00340205	nd	0.0279342	0.0159137	nd	0.172339	0.0661877	0.0261278	0.00496959	nd	nd	0.0861509	0.182559	0.034806
			4	Emerged	nd	0.0491822	0.00686162	0.124887	0.566435	0.0217641	0.904082	0.0072185	0.432529	nd	nd	nd	nd	0.0453471	0.0333016	nd	0.118805	0.106862	0.00398433	0.757676	0.395213	nd	0.0201135	nd	nd	0.178368	0.453498	0.0568497
				Husk-encased	nd	0.02529	nd	0.0664154	0.26657	0.00691559	0.456463	nd	0.226509	nd	nd	nd	nd	0.00985484	nd	nd	0.0305793	0.02266	nd	0.220932	0.0859837	0.019577	nd	nd	nd	0.0848565	0.141933	0.0298081
			5	Emerged	nd	0.0634253	0.00857663	0.117458	0.6013	0.0224026	1.08271	nd	0.493831	nd	nd	nd	nd	0.0374227	0.0259157	nd	0.155471	0.0709824	0.0017	0.753103	0.412362	0.0325672	nd	nd	nd	0.22136	0.598607	0.0660003
				Husk-encased	nd	0.0397014	nd	0.0591764	0.229105	0.0139214	0.468169	nd	0.288373	nd	nd	nd	nd	0.0111547	0.00493853	nd	0.0332338	0.0325502	nd	0.182845	0.079785	0.0171626	nd	nd	nd	0.0904871	0.138841	0.0225343
			6	Emerged	nd	0.0797583	0.00829826	0.127244	0.621698	0.0245948	1.12547	0.0113705	0.572453	nd	nd	nd	nd	0.049435	0.0448462	nd	0.086161	0.0254352	0.0017	0.780023	0.461968	0.0406545	nd	nd	nd	0.215029	0.618385	0.0896283
				Husk-encased	nd	0.0278825	0.0017	0.0482739	0.215497	0.00634077	0.420115	nd	0.283643	nd	nd	nd	nd	0.00713543	0.00341358	nd	0.0351818	0.0219843	nd	0.184679	0.0741931	0.017182	nd	nd	nd	0.0782802	0.156527	0.030056
		6	1	Emerged	nd	nd	0.0173818	0.340528	1.18341	0.0475992	1.51215	nd	0.347565	nd	nd	nd	nd	0.132259	nd	nd	0.561196	0.319893	0.00603048	1.44126	1.01138	nd	0.0189513	nd	nd	0.151996	0.685198	0.0752023
				Husk-encased	nd	nd	0.00818459	0.15482	0.463968	0.0119242	0.537233	nd	0.232595	nd	nd	nd	nd	0.0671593	nd	nd	0.207786	0.101615	nd	0.409935	0.21557	nd	nd	nd	nd	0.0583414	0.165839	0.0299982
			2	Emerged	nd	nd	0.0129719	0.187298	0.7262	0.0325988	1.19403	nd	0.474927	nd	nd	nd	nd	0.0816373	0.0145464	nd	0.281339	0.14407	0.0017	0.894384	0.49772	nd	nd	nd	nd	0.175802	0.528304	0.0471194
				Husk-encased	nd	nd	0.0017	0.0901082	0.270013	nd	0.409352	nd	0.208747	nd	nd	nd	nd	0.0311167	nd	nd	0.0705592	0.0439844	nd	0.227196	0.113409	nd	nd	nd	nd	0.0582314	0.11962	0.0178381
			3	Emerged	nd	nd	0.00706641	0.1172	0.660317	0.0270106	1.07886	nd	0.430648	nd	nd	nd	nd	0.0439117	nd	nd	0.204133	0.0817906	0.00395349	0.830066	0.368353	0.0161622	nd	nd	nd	0.181906	0.436032	0.0466739
				Husk-encased	nd	nd	nd	0.0641711	0.264957	nd	0.41181	nd	0.211393	nd	nd	nd	nd	0.0147658	nd	nd	0.0686575	0.0277107	nd	0.223414	0.09376	nd	nd	nd	nd	0.0618047	0.109492	0.0200053
			4	Emerged	nd	nd	0.0272983	0.326256	1.10144	0.0632477	1.57431	0.0162494	0.490625	0.00355026	nd	nd	nd	0.153149	0.0981467	nd	0.488652	0.339077	0.0133878	1.45413	0.860692	0.0143812	nd	nd	nd	0.240679	0.619047	0.072755
				Husk-encased	nd	nd	0.00873177	0.184708	0.374087	0.0129353	0.468603	nd	0.207123	nd	nd	nd	nd	0.0709977	nd	nd	0.174263	0.0673087	0.0017	0.371635	0.202255	0.020023	nd	nd	nd	0.0898085	0.18467	0.0332997
2009	PHG39	3	1	Emerged	nd	0.12459	nd	0.146498	0.706515	0.0239699	1.08414	nd	0.287262	nd	nd	nd	nd	0.00490017	0.0112816	nd	0.0528447	0.0700061	nd	0.364368	0.133556	0.0549995	nd	nd	nd	0.138981	0.347298	0.0502642
				Husk-encased	nd	0.0190824	0.00396596	0.0622816	0.355427	0.0298941	0.520407	0.00859324	0.121464	nd	nd	nd	nd	0.00426705	0.0126102	nd	0.0432989	0.0505315	0.0017	0.245715	0.135596	0.0503788	0.00432909	0.0017	0.0017	0.0646988	0.183826	0.0507812
			2	Emerged	0.0284761	0.283027	nd	0.257619	1.15807	0.036705	1.66861	nd	0.446702	nd	nd	nd	nd	nd	0.0376837	nd	0.0849952	0.140269	nd	0.760666	0.431396	0.0943136	nd	nd	nd	0.237069	0.849388	0.12089
				Husk-encased	nd	0.0114843	0.0017	0.0395805	0.218931	0.0172167	0.321518	0.00410014	0.0666275	nd	nd	nd	nd	0.0017	0.0085516	nd	0.0325148	0.0421806	0.0017	0.161234	0.112109	0.0243498	nd	nd	0.0017	0.0399253	0.138504	0.0181058
			3	Emerged	nd	0.139164	nd	0.136565	0.74188	0.0212211	1.00672	nd	0.220631	nd	nd	nd	nd	nd	0.00598125	nd	0.0504089	0.0884818	nd	0.430467	0.182476	0.0749134	nd	nd	nd	0.143436	0.431457	0.0584337
				Husk-encased	nd	0.00587629	0.0017	0.0225563	0.15522	0.0114542	0.200779	0.0017	0.0402493	nd	nd	nd	nd	0.0017	0.0017	nd	0.0202349	0.020411	0.0017	0.0988565	0.0659182	0.0185055	0.0017	nd	0.0017	0.0210968	0.0853638	0.0175867
			4	Emerged	nd	0.172204	nd	0.229514	1.15154	0.0429814	1.76804	nd	0.538408	nd	nd	nd	nd	0.0110733	0.0281819	nd	0.119185	0.165327	nd	0.900604	0.332856	0.167485	nd	nd	nd	0.313915	0.747424	0.155601
				Husk-encased	nd	0.0139899	0.00401701	0.0468706	0.253782	0.0223808	0.38184	0.00665795	0.08292	nd	nd	nd	nd	0.00524223	0.0100794	nd	0.0358705	0.0372773	0.0034187	0.18823	0.092884	0.0292591	0.00623905	nd	0.0017	0.0491537	0.126575	0.0303214
			5	Emerged	nd	0.218316	nd	0.326175	1.7534	0.0815279	3.13399	nd	1.01693	nd	nd	nd	nd	nd	0.0533394	nd	0.195245	0.287061	nd	1.42181	0.941634	0.124358	nd	nd	nd	0.509585	1.29218	0.13011
				Husk-encased	nd	0.00946536	0.0017	0.0345275	0.217671	0.0187284	0.351892	0.00619587	0.0788647	nd	nd	nd	nd	0.0017	0.00607935	nd	0.0306721	0.0199906	0.0017	0.169616	0.118139	0.0179634	0.0017	0.0017	0.0017	0.0499559	0.167675	0.0255793
		6	1	Emerged	nd	0.0017	0.0017	0.076181	0.962057	0.111233	1.85054	0.0428187	0.478334	nd	nd	nd	nd	nd	nd	nd	0.0502409	0.0624822	0.0173599	0.48945	0.22318	0.0489413	nd	0.0017	0.00460177	0.146571	0.310593	0.0678161
				Husk-encased	nd	0.0109979	nd	0.061072	0.422092	0.0145865	0.876061	nd	0.272366	nd	nd	nd	nd	0.0017	nd	nd	0.0319937	0.0225894	nd	0.281905	0.0908979	nd	nd	nd	nd	0.0916703	0.1954	0.0267655
			2	Emerged	nd	0.0182472	0.00382403	0.125891	1.10121	0.113918	2.12205	0.0508057	0.545085	nd	nd	nd	nd	0.0017	nd	nd	0.0487458	0.0612315	0.0131623	0.556722	0.252724	0.0339469	nd	0.0017	0.00580183	0.162715	0.41928	0.0653171
				Husk-encased	nd	0.0203764	nd	0.0806438	0.493675	0.0179536	0.906901	nd	0.313349	nd	nd	nd	nd	0.0017	nd	nd	0.033928	0.0395943	nd	0.346896	0.146802	nd	nd	nd	nd	0.122153	0.251898	0.0267379
			3	Emerged	nd	0.0104468	0.0017	0.139828	1.15449	0.10223	1.76568	0.0239894	0.321158	nd	nd	nd	nd	0.0017	nd	nd	0.116323	0.103811	0.0208453	0.75889	0.35067	0.0541985	0.00794737	0.0017	0.0017	0.157682	0.423829	0.074407
				Husk-encased	nd	0.0154956	nd	0.069162	0.508872	0.016214	0.835637	nd	0.204715	nd	nd	nd	nd	0.0017	nd	nd	0.0515573	0.0318959	nd	0.368316	0.131071	0.029582	nd	nd	nd	0.115568	0.223317	0.0331433
			4	Emerged	nd	0.0223985	0.00543362	0.112496	1.12306	0.0956339	1.90601	0.0410971	0.464504	nd	nd	nd	nd	0.00971541	nd	nd	0.104826	0.085027	0.0148359	0.744206	0.325938	0.0554095	nd	0.00341748	0.00438777	0.202406	0.479675	0.0792945
				Husk-encased	nd	0.0261296	nd	0.0996388	0.53582	0.022187	0.942898	nd	0.276324	nd	nd	nd	nd	0.0017	nd	nd	0.0600823	0.0492248	nd	0.45466	0.15358	0.0259622	nd	nd	nd	0.158876	0.283319	0.028302
			5	Emerged	nd	0.0179662	0.00605676	0.171259	1.20187	0.101079	1.95451	0.0352082	0.386711	nd	nd	nd	nd	0.0198326	nd	nd	0.0947832	0.121106	0.0137282	0.740683	0.42318	0.0626741	0.00984861	0.00412843	nd	0.181982	0.488466	0.0743554
				Husk-encased	nd	0.0495658	nd	0.0780134	0.50408	0.0184084	0.836929	nd	0.229047	nd	nd	nd	nd	0.00365426	nd	nd	0.0390942	0.0504955	nd	0.334378	0.166427	0.0321783	nd	nd	nd	0.12657	0.308659	0.0328265
			6	Emerged	nd	0.0176518	0.00561555	0.125884	1.05517	0.118154	1.9367	0.0461753	0.523816	nd	nd	nd	nd	0.00547929	nd	nd	0.0782613	0.0647909	0.018174	0.537303	0.233005	0.0438754	nd	0.00437316	0.00559268	0.18877	0.385194	0.0730197
				Husk-encased	nd	0.0268321	nd	0.0820759	0.483285	0.0163094	0.880714	nd	0.242577	nd	nd	nd	nd	0.0017	nd	nd	0.0391204	0.0369811	nd	0.328076	0.125174	0.015114	nd	nd	nd	0.120976	0.248293	0.0310008
2009	PHG84	6	1	Emerged	nd	0.0107536	0.00741366	0.105693	1.09412	0.174122	1.46647	0.0707024	0.463284	nd	nd	nd	nd	nd	nd	nd	0.034824	0.0600231	0.0198808	0.542705	0.180408	0.0854189	nd	0.00604038	0.0174536	0.261784	0.298407	0.108641
				Husk-encased	nd	0.0034228	nd	0.0585069	0.349165	0.0245002	0.361079	nd	0.111599	nd	nd	nd	nd	nd	nd	nd	0.0269961	0.0194018	0.00584092	0.270938	0.0475105	0.0273037	nd	nd	nd	0.103318	0.0848763	0.0298812
			2	Emerged	nd	0.00941045	0.00549795	0.0790572	0.798728	0.125108	1.08192	0.0490302	0.2863	nd	nd	nd	nd	nd	nd	nd	0.0264032	0.0385282	0.0162379	0.373254	0.124322	0.0685537	nd	0.00730221	0.0153901	0.192692	0.223831	0.0819469
				Husk-encased	nd	0.00433844	nd	0.0902325	0.549402	0.038559	0.597852	nd	0.182165	nd	nd	nd	nd	nd	nd	nd	0.0580015	0.0286016	0.00798967	0.4451	0.0826331	0.0430481	nd	0.0017	nd	0.16303	0.13553	0.0431292
			3	Emerged	nd	0.0122906	0.00820282	0.0946784	0.883611	0.145027	1.17732	0.0585302	0.346438	nd	nd	nd	nd	nd	nd	nd	0.0382154	0.0452561	0.0201376	0.447362	0.140488	0.0856301	nd	0.00695917	0.0181588	0.213113	0.274482	0.100024
				Husk-encased	nd	0.00597813	nd	0.0843271	0.50237	0.038073	0.477445	0.00820602	0.151197	nd	nd	nd	nd	nd	nd	nd	0.0466339	0.0303009	0.00909843	0.403056	0.0751796	0.0477571	nd	0.0017	nd	0.161737	0.147094	0.0429114
			4	Emerged	nd	0.0105436	0.00879252	0.0969533	0.876484	0.146895	1.22103	0.0594868	0.323445	nd	nd	nd	nd	nd	nd	nd	0.0361079	0.0441191	0.0239478	0.462951	0.143087	0.0848469	nd	0.00841494	0.0181887	0.21675	0.268464	0.096917
				Husk-encased	nd	0.00573172	nd	0.0734808	0.433135	0.033579	0.434097	0.00924826	0.145763	nd	nd	nd	nd	nd	nd	nd	0.0283603	0.0262773	0.00887141	0.366702	0.0688736	0.0428266	nd	0.0017	nd	0.144448	0.118214	0.0356278
			5	Emerged	nd	0.0128564	0.00765327	0.110588	1.10629	0.164322	1.44102	0.0672288	0.381237	nd	nd	nd	nd	nd	nd	nd	0.0300553	0.0483569	0.0244288	0.519437	0.164935	0.0914341	nd	0.0149098	0.018442	0.238835	0.271577	0.101551
				Husk-encased	nd	0.0041133	nd	0.0904569	0.526906	0.0362291	0.584188	0.00980688	0.163707	nd	nd	nd	nd	0.0017	nd	nd	0.0516083	0.0322401	0.0119599	0.434847	0.0833331	0.0517742	nd	0.0017	nd	0.17316	0.142883	0.0455795
			6	Emerged	nd	0.0133565	0.00613985	0.0854657	0.835377	0.132003	1.11974	0.0492216	0.306171	nd	nd	nd	nd	nd	nd	nd	0.0336611	0.0380887	0.0165273	0.417413	0.137077	0.0826012	nd	0.00655359	0.015689	0.188719	0.25426	0.0835202
				Husk-encased	nd	0.00391138	nd	0.079268	0.432711	0.0366627	0.475686	0.00818923	0.155424	nd	nd	nd	nd	0.0017	nd	nd	0.026207	0.0321104	0.0102624	0.363089	0.0647683	0.0435041	nd	0.0017	nd	0.150528	0.114308	0.0403524
2009	Tzi18	3	1	Emerged	nd	0.00757741	0.00791602	0.172907	1.04523	0.111318	1.1067	0.0241657	0.186516	nd	nd	nd	nd	0.00409616	0.00527675	nd	0.208946	0.110652	0.00659281	0.916953	0.235391	0.153041	0.0119884	nd	nd	0.287593	0.290615	0.141971
				Husk-encased	0.0017	0.0255448	nd	0.0949809	0.287518	0.011218	0.283237	nd	0.0726071	nd	nd	nd	nd	0.00997732	0.00950456	nd	0.055122	0.0433791	nd	0.461418	0.0531291	0.0984958	0.0123926	nd	nd	0.204518	0.137593	0.0899057
			2	Emerged	nd	0.00386682	0.00871921	0.212506	1.20911	0.145088	1.2207	0.0254244	0.212874	nd	nd	nd	nd	0.00544213	0.00966964	nd	0.252634	0.105138	0.0124083	0.970676	0.312981	0.167265	0.0312135	nd	nd	0.243993	0.32044	0.166377
				Husk-encased	nd	0.0202813	nd	0.103089	0.274442	0.00979904	0.261458	nd	0.0522428	nd	nd	nd	nd	0.0145377	0.0127407	nd	0.0750598	0.041964	nd	0.403758	0.0851361	0.10796	0.00738904	nd	nd	0.159611	0.149892	0.0939277
			3	Emerged	nd	0.0017	nd	0.152736	1.00196	0.117164	1.02074	0.0204237	0.165965	nd	nd	nd	nd	0.0017	0.0017	nd	0.13207	0.0348599	0.00783841	0.770364	0.190451	0.147747	0.0214824	nd	nd	0.196306	0.215736	0.137122
				Husk-encased	0.0017	0.0353058	nd	0.112447	0.284276	0.0110563	0.289635	nd	0.057931	nd	nd	nd	nd	0.00905064	0.011898	nd	0.0827249	0.0492784	nd	0.478214	0.0610591	0.0990548	0.018156	nd	nd	0.197845	0.138632	0.0835436
			4	Emerged	nd	0.00698014	0.00999699	0.152117	0.900398	0.102856	1.00534	0.0239972	0.204714	nd	nd	nd	nd	nd	0.0017	0.0017	0.14533	0.0452167	0.00807057	0.756398	0.184973	0.152903	0.0202393	nd	nd	0.198935	0.256773	0.14527
				Husk-encased	0.00555027	0.0369354	nd	0.0973188	0.265475	0.00818443	0.251758	nd	0.0557432	nd	nd	nd	nd	0.0105135	0.00977502	nd	0.066431	0.0391566	nd	0.494349	0.0647493	0.0923717	0.0159633	nd	nd	0.214045	0.176038	0.0796569
			5	Emerged	nd	0.00823185	0.0074763	0.136858	0.785817	0.0916035	0.861712	0.0240598	0.158517	nd	nd	nd	nd	0.0034807	0.0017	nd	0.141163	0.0935752	0.00525162	0.794076	0.1591	0.143195	0.0225796	nd	nd	0.267972	0.29223	0.143248
				Husk-encased	0.00380292	0.0394114	nd	0.0729839	0.207531	0.00756314	0.244798	nd	0.0744316	nd	nd	nd	nd	0.00711409	0.0068337	nd	0.0565191	0.0261	nd	0.435354	0.0429195	0.0836565	0.00745599	nd	nd	0.202421	0.131948	0.0733775
			6	Emerged	nd	0.0194386	nd	0.223138	0.900075	0.0737681	0.955542	0.0138826	0.221191	nd	nd	nd	nd	0.0129859	0.0173651	nd	0.220768	0.131159	0.00573711	1.0656	0.382244	0.183722	0.0249627	nd	nd	0.346732	0.522069	0.159821
				Husk-encased	0.00354544	0.086735	0.00573854	0.131056	0.336549	0.00911623	0.344003	nd	0.0773306	nd	nd	nd	nd	0.0117628	0.0134245	nd	0.0882957	0.0282561	nd	0.696558	0.0954922	0.0919976	0.0133949	nd	nd	0.293628	0.237209	0.0894891
		6	1	Emerged	nd	nd	0.0017	0.202164	1.326	0.145834	1.18167	0.0285841	0.142576	nd	nd	nd	nd	0.00522896	nd	nd	0.346319	0.139153	0.0181879	0.979843	0.350294	0.102494	0.0185068	nd	nd	0.162912	0.236592	0.095371
				Husk-encased	nd	nd	0.0017	0.146712	0.337412	0.0156735	0.279147	nd	0.0393958	nd	nd	nd	nd	0.0164363	nd	nd	0.141354	0.0654844	nd	0.4053	0.12994	0.082966	0.00874213	nd	nd	0.11097	0.120986	0.0672948
			2	Emerged	nd	nd	nd	0.217	1.3689	0.142321	1.19822	0.0215632	0.144317	nd	nd	nd	nd	0.00587651	nd	nd	0.404923	0.137343	0.019315	1.08996	0.308804	0.111248	0.0180581	nd	nd	0.192282	0.192593	0.0864437
				Husk-encased	nd	nd	0.0017	0.106205	0.293326	0.00935565	0.246747	nd	0.0266557	nd	nd	nd	nd	0.012282	nd	nd	0.100176	0.0531168	nd	0.341103	0.0864748	0.074624	0.00467202	nd	nd	0.0930324	0.0785607	0.0438958
			3	Emerged	nd	nd	0.0017	0.216727	1.23886	0.138299	1.01493	0.0258518	0.13406	nd	nd	nd	nd	0.00719801	nd	nd	0.380472	0.211417	0.0216283	0.983872	0.383561	0.123792	0.0156061	nd	nd	0.184527	0.2444	0.10053
				Husk-encased	nd	nd	0.0017	0.160656	0.394936	0.0140104	0.301159	nd	0.0449868	nd	nd	nd	nd	0.0227921	0.0114618	nd	0.149306	0.117416	nd	0.497198	0.17122	0.10372	0.0174817	nd	nd	0.138619	0.15238	0.0762949
			4	Emerged	nd	nd	nd	0.250327	1.09786	0.111827	0.784615	0.0109844	0.0740081	nd	nd	nd	nd	0.00768077	nd	nd	0.372576	0.182175	0.0171295	0.8746	0.387361	0.103656	0.0185983	nd	nd	0.160669	0.216123	0.08349
				Husk-encased	nd	nd	nd	0.109454	0.268925	0.00719606	0.2033	nd	0.0243308	nd	nd	nd	nd	0.0105539	nd	nd	0.0807389	0.0496061	nd	0.312565	0.0822688	0.0537387	0.00515833	nd	nd	0.0651936	0.0822232	0.0388105
			5	Emerged	nd	nd	0.0017	0.14958	0.624376	0.0441809	0.651134	0.00708164	0.129465	nd	nd	nd	nd	0.0017	nd	nd	0.0805008	0.0789762	0.0238108	0.335011	0.230399	nd	nd	nd	0.00729838	0.0916573	0.211957	0.0141344
				Husk-encased	nd	nd	nd	0.168827	0.411852	0.0146699	0.277691	nd	0.0305045	nd	nd	nd	nd	0.0217265	nd	nd	0.162149	0.0890119	nd	0.443778	0.144882	0.0866245	0.0109869	nd	nd	0.110779	0.102816	0.0601629
2009	Tzi8	3	1	Emerged	nd	nd	nd	0.0732137	0.547686	0.0236047	0.659933	nd	0.132885	nd	nd	nd	nd	nd	nd	nd	0.0418003	0.0210135	0.00634979	0.291874	0.0649124	0.00857202	nd	nd	nd	0.074535	0.0560456	0.00906497
				Husk-encased	nd	0.00944055	nd	0.0601089	0.255717	0.0118725	0.333394	0.0017	0.0975314	nd	nd	nd	nd	0.0017	nd	nd	0.0535831	0.0290078	nd	0.315911	0.0668613	0.0148348	0.0017	nd	nd	0.125294	0.0886665	0.0122742
			2	Emerged	nd	0.00508583	nd	0.137558	0.914621	0.0958897	1.01577	0.0190358	0.156642	nd	nd	nd	nd	nd	0.0017	nd	0.129768	0.0729389	0.00531686	0.785795	0.216285	0.125991	0.0178973	nd	nd	0.201982	0.28136	0.110026
				Husk-encased	nd	0.0401314	0.0017	0.111773	0.282228	0.0119902	0.312884	nd	0.0618144	nd	nd	nd	nd	0.0136487	0.0136339	nd	0.0953683	0.0362208	0.0017	0.530242	0.0818165	0.0485982	0.012336	nd	nd	0.217619	0.207459	0.096196
			3	Emerged	nd	0.0129951	0.00434606	0.0778748	0.64002	0.0479316	0.627352	0.00620808	0.0659556	nd	nd	nd	nd	0.0017	0.0017	nd	0.0908169	0.062778	0.00724918	0.434578	0.291624	0.0291521	nd	nd	0.0017	0.0742557	0.264249	0.0263785
				Husk-encased	nd	0.0312152	nd	0.044454	0.288048	0.0199729	0.346017	0.00606233	0.0880839	nd	nd	nd	nd	0.0017	nd	nd	0.0431201	0.0349262	0.0017	0.31587	0.108327	0.0426042	nd	nd	nd	0.106828	0.24845	0.0303294
			4	Emerged	nd	0.0017	nd	0.0374639	0.392244	0.0273339	0.550554	0.0056103	0.147676	nd	nd	nd	nd	nd	nd	nd	0.0780618	0.00848351	0.0142181	0.574562	0.050784	0.00489586	nd	nd	nd	0.137253	0.0718456	0.00739271
				Husk-encased	nd	0.00520017	nd	0.0421947	0.214836	0.0093436	0.335775	0.00358687	0.114674	nd	nd	nd	nd	0.00452567	nd	nd	0.069712	0.0175382	0.0017	0.432358	0.0402929	0.0102653	nd	nd	nd	0.168464	0.0699857	0.0101675
			5	Emerged	nd	0.0215216	0.0017	0.14477	0.753132	0.0458314	0.811855	0.00854506	0.156397	nd	nd	nd	nd	0.0197023	0.0182099	0.0017	0.263485	0.130473	0.0112885	0.87053	0.382399	0.0961966	0.0160279	nd	nd	0.21467	0.374349	0.0798749
				Husk-encased	nd	0.0117084	nd	0.0692128	0.286281	0.014054	0.343839	nd	0.0708604	nd	nd	nd	nd	0.0145404	0.0156067	nd	0.103612	0.0259593	nd	0.421469	0.141842	0.0721096	0.0124442	nd	nd	0.111379	0.188233	0.0586873
			6	Emerged	nd	0.00948229	0.0017	0.0903768	0.542923	0.0443192	0.735561	0.0176857	0.224748	nd	nd	nd	nd	nd	nd	nd	0.0476754	0.0260029	0.0132445	0.33301	0.0970993	0.0124752	nd	nd	nd	0.110709	0.129939	0.0168846
				Husk-encased	nd	0.00603692	nd	0.0646769	0.262784	0.011327	0.392967	0.00517084	0.141386	nd	nd	nd	nd	0.0017	0.0017	nd	0.0373898	0.0230836	nd	0.266124	0.0634077	0.00740992	nd	nd	nd	0.107047	0.0936799	0.0142394
		6	1	Emerged	nd	nd	0.0017	0.251517	0.896713	0.04084	0.724418	nd	0.0764922	nd	nd	nd	nd	0.0966135	0.0933811	nd	0.0280625	0.309029	nd	0.282071	0.681429	0.0452263	nd	nd	nd	0.0453307	0.348332	0.0496292
				Husk-encased	nd	nd	0.0017	0.112788	0.379912	0.0140555	0.303831	nd	0.0422951	nd	nd	nd	nd	0.037799	nd	nd	0.0259599	0.130748	nd	0.207493	0.241759	0.0566139	0.00514642	nd	nd	0.0427309	0.221344	0.0511993
			2	Emerged	nd	nd	0.0017	0.0637417	0.635855	0.0466994	0.812459	nd	0.179485	nd	nd	nd	nd	nd	nd	nd	0.0360132	0.00808636	0.00777504	0.279704	0.0715403	nd	nd	nd	nd	0.0604365	0.0792334	0.0117121
				Husk-encased	nd	nd	nd	0.0557419	0.322313	0.0122582	0.446747	nd	0.123615	nd	nd	nd	nd	0.0017	nd	nd	0.0417199	0.01366	nd	0.239464	0.0427294	nd	nd	nd	nd	0.0552393	0.0428225	0.00852821
			3	Emerged	nd	nd	0.00463694	0.141989	1.14744	0.0769097	1.25029	0.0235955	0.288831	nd	nd	nd	nd	0.0017	nd	nd	0.355442	0.101204	0.0731729	1.40799	0.4335	nd	nd	0.00357671	nd	0.229958	0.284825	0.0257466
				Husk-encased	nd	nd	nd	0.062506	0.410398	0.0102719	0.464645	nd	0.138106	nd	nd	nd	nd	0.00756992	nd	nd	0.0974832	0.0597564	nd	0.456116	0.162046	nd	nd	nd	nd	0.119193	0.148666	0.0198758
			4	Emerged	nd	nd	nd	0.0390432	0.454976	0.0902707	0.487805	nd	nd	nd	nd	nd	nd	nd	nd	nd	0.0210175	nd	nd	0.254519	0.124846	nd	nd	nd	nd	0.0524732	0.116138	nd
				Husk-encased	nd	nd	nd	0.0385123	0.208459	0.00714131	0.274536	nd	0.0775163	nd	nd	nd	nd	0.0017	nd	nd	0.0363553	0.0222211	nd	0.196591	0.0640528	nd	nd	nd	nd	0.0696898	0.0847432	0.00759737
2010	B73	3	1	Emerged	nd	0.0767368	0.0321409	0.301052	0.66014	0.0718468	1.05414	0.0333096	0.461368	nd	nd	nd	nd	0.0456295	0.0571367	nd	0.105249	0.0968488	0.0147929	0.619592	0.302147	0.0673888	0.00439552	0.0017	0.00426326	0.215182	0.430853	0.0918631
				Husk-encased	nd	0.0724989	0.00415207	0.120142	0.29799	0.0159547	0.637912	0.0145063	0.337271	nd	nd	nd	nd	0.016549	0.0161274	nd	0.0349941	0.0407	nd	0.235234	0.0586777	0.0400615	0.0017	nd	nd	0.109227	0.132969	0.0514746
			2	Emerged	nd	0.136872	0.0575919	0.369296	0.693625	0.0888969	1.13851	0.0329379	0.463016	nd	nd	nd	nd	0.0605482	0.0656578	0.0017	0.144318	0.15023	0.0233134	0.601583	0.300566	0.0846846	0.00898422	0.00541081	0.0062339	0.206988	0.367854	0.0963118
				Husk-encased	nd	0.0423447	0.00630792	0.115678	0.335553	0.0253649	0.672054	0.0145395	0.33041	nd	nd	nd	nd	0.014078	0.0191279	nd	0.0338727	0.0399202	nd	0.253469	0.0763227	0.062226	0.00467452	nd	nd	0.122995	0.151281	0.064663
			3	Emerged	nd	0.208356	0.0525147	0.423861	0.769034	0.0734385	1.22981	0.0317522	0.472144	nd	nd	nd	nd	0.0977193	0.101455	nd	0.159018	0.146745	0.0141932	0.690864	0.382437	0.0955183	0.00818688	0.0017	0.00508204	0.239266	0.446546	0.114685
				Husk-encased	nd	0.0535261	0.00404544	0.104624	0.308936	0.02056	0.659855	0.0125091	0.354514	nd	nd	nd	nd	0.0181664	0.0210072	nd	0.0350382	0.0231278	nd	0.24315	0.0573601	0.0559598	0.0017	nd	nd	0.115556	0.133226	0.0670768
			4	Emerged	nd	0.190968	0.0495454	0.408668	0.751334	0.0770934	1.20601	0.03432	0.479402	0.0017	nd	nd	nd	0.0718144	0.0962964	nd	0.150653	0.162694	0.0151517	0.674649	0.364038	0.094756	0.0116877	0.0017	0.00409003	0.234318	0.444852	0.116537
				Husk-encased	nd	0.0421322	0.00593816	0.128027	0.36992	0.0298078	0.737405	0.0167591	0.378543	nd	nd	nd	nd	0.0215915	0.0231474	nd	0.0380748	0.0349238	nd	0.248558	0.0684079	0.0441106	nd	nd	nd	0.126816	0.134072	0.0455413
			5	Emerged	nd	0.250115	0.0807703	0.542931	0.865162	0.0996948	1.3422	0.0439646	0.48018	nd	0.0017	nd	nd	0.111751	0.130923	0.0017	0.200962	0.175287	0.0230656	0.825553	0.424181	0.101319	0.0105133	0.00482168	0.0102697	0.260914	0.487328	0.113655
				Husk-encased	nd	0.135171	0.0148411	0.20233	0.427819	0.0285036	0.810935	0.0198835	0.367871	nd	nd	nd	nd	0.0529597	0.050459	nd	0.0809713	0.0707962	nd	0.313654	0.124896	0.0563394	0.0017	nd	nd	0.137985	0.221205	0.073597
			6	Emerged	nd	0.189866	0.0588612	0.379416	0.773202	0.0855199	1.27811	0.0394832	0.481826	0.0017	nd	nd	nd	0.0686641	0.0713985	nd	0.0679345	0.0509857	0.0235173	0.753126	0.388017	0.095662	0.00891782	0.0017	0.00655195	0.244505	0.439832	0.0584503
				Husk-encased	nd	0.0857754	0.00519507	0.114228	0.314736	0.0198814	0.679366	0.0177972	0.380298	nd	nd	nd	nd	0.0156418	0.0186559	nd	0.033589	0.0321859	nd	0.26349	0.0678756	0.0468776	0.0017	nd	nd	0.120829	0.157601	0.0570687
			7	Emerged	nd	0.226576	0.0612615	0.458	0.719938	0.0688127	1.08122	0.0259381	0.387833	0.0017	nd	nd	nd	0.0793654	0.118066	nd	0.161503	0.137959	0.0131961	0.640908	0.444514	0.0791988	0.0076676	0.0017	0.0037175	0.200721	0.435364	0.0946981
				Husk-encased	nd	0.0810724	0.00693531	0.133023	0.335412	0.0241418	0.691658	0.0146149	0.332855	nd	nd	nd	nd	0.0283183	0.0291815	nd	0.0485743	0.048341	nd	0.265609	0.0783809	0.0513766	nd	nd	nd	0.1223	0.162195	0.0557994
			8	Emerged	nd	0.199035	0.0214473	0.488855	0.769342	0.0705357	1.16814	0.0257983	0.406433	0.0017	nd	nd	nd	0.0907068	0.114057	nd	0.174013	0.194599	0.0204748	0.683088	0.407873	0.0762167	0.00841396	0.0017	0.00493058	0.214499	0.435337	0.0970825
				Husk-encased	nd	0.0611942	0.00640382	0.121934	0.320077	0.0219419	0.656183	0.0151548	0.317704	nd	nd	nd	nd	0.0171403	0.0223397	nd	0.0440131	0.0313566	nd	0.255124	0.0824051	0.0502317	0.0017	nd	nd	0.117756	0.167781	0.0611312
			9	Emerged	nd	0.249771	0.0648206	0.460447	0.81075	0.0721322	1.21844	0.028125	0.44119	nd	nd	nd	nd	0.104764	0.120738	nd	0.143964	0.194404	0.0178837	0.648291	0.447614	0.097593	0.0106269	0.0017	0.0017	0.21561	0.415199	0.109199
				Husk-encased	nd	0.0738945	0.00825419	0.151304	0.379522	0.0236886	0.764991	0.0126642	0.275781	nd	nd	nd	nd	0.0235466	0.0211292	nd	0.0452139	0.0402831	nd	0.273707	0.0921317	0.045773	nd	nd	nd	0.102134	0.14257	0.0586576
			10	Emerged	nd	0.198422	0.0480444	0.410823	0.76564	0.0636165	1.21848	0.0275719	0.455999	0.0017	nd	nd	nd	0.0824415	0.0975363	nd	0.141486	0.153029	0.0127729	0.716891	0.438157	0.0964482	0.00725369	0.0017	0.00426645	0.266561	0.53152	0.128014
				Husk-encased	nd	0.0817062	0.00626678	0.114178	0.336936	0.0189085	0.705626	0.0108238	0.316558	nd	nd	nd	nd	0.0165005	0.022404	nd	0.0334325	0.0344947	nd	0.21917	0.0745772	0.0376501	0.0017	nd	nd	0.104609	0.140178	0.0437239
			11	Emerged	nd	0.202237	0.0696245	0.485897	0.824208	0.0861875	1.13742	0.0340319	0.430047	0.0017	nd	nd	nd	0.0646972	0.102023	0.0017	0.144359	0.123373	0.0245434	0.645412	0.345128	0.0591954	0.00672971	0.0017	0.00955082	0.183726	0.428824	0.0885926
				Husk-encased	nd	0.0924805	0.00982574	0.163622	0.376552	0.0259151	0.698234	0.0111544	0.315368	nd	nd	nd	nd	0.0331128	0.0316351	nd	0.0685812	0.033126	0.0017	0.301199	0.117918	0.0423391	0.00362869	nd	nd	0.134498	0.177529	0.0572854
			12	Emerged	nd	0.0761793	0.0386169	0.274799	0.641872	0.0948862	1.07394	0.0425518	0.388313	nd	nd	nd	nd	0.0576535	0.0552658	0.0017	0.0707161	0.0956697	0.022163	0.554042	0.283684	0.0667571	0.00664699	0.00438337	0.00790197	0.22176	0.323804	0.0870063
				Husk-encased	nd	0.0206821	0.0017	0.0711298	0.261266	0.0177751	0.59653	0.01172	0.293024	nd	nd	nd	nd	0.0120472	0.0109606	nd	0.0222731	0.0174705	nd	0.166329	0.0386064	0.0285937	nd	nd	nd	0.0952379	0.0900116	0.0368863
			13	Emerged	nd	0.0568859	0.023031	0.195345	0.56351	0.0684847	0.776652	0.0329328	0.388657	nd	nd	nd	nd	0.02483	0.0301874	nd	0.0679607	0.0203737	0.0159623	0.421611	0.22297	0.0605105	0.00659859	0.0017	0.00424605	0.16848	0.304829	0.0795719
				Husk-encased	nd	0.0398583	0.00444674	0.0850879	0.264463	0.0177364	0.536052	0.0111727	0.268677	nd	nd	nd	nd	0.0157322	0.0175976	nd	0.0338188	0.0328468	nd	0.221537	0.0607659	0.0451802	0.00346253	nd	nd	0.100405	0.1231	0.054434
			14	Emerged	nd	0.112783	0.0328954	0.249202	0.403672	0.0375305	0.576012	0.0123814	0.214192	nd	nd	nd	nd	0.0542869	0.0699162	0.0017	0.0948914	0.0900235	0.00874079	0.375594	0.261226	0.0485343	0.00436798	0.0017	0.0017	0.117927	0.264154	0.0572325
				Husk-encased	nd	0.0419627	0.0017	0.0750514	0.192671	0.0112827	0.390421	0.00659317	0.182293	nd	nd	nd	nd	0.0171044	0.0171407	nd	0.0250326	0.0338244	nd	0.16454	0.0545837	0.0280873	nd	nd	nd	0.0711474	0.101204	0.0324984
2010	B97	3	1	Emerged	nd	0.0017	nd	0.044898	0.324519	0.115386	0.911011	0.0897316	0.423578	nd	nd	nd	nd	0.0017	0.00855659	nd	0.00890405	0.0186537	0.0142484	0.187803	0.132978	nd	nd	0.00959007	0.0261711	0.156041	0.198813	0.0419533
				Husk-encased	nd	nd	nd	0.0419243	0.222362	0.0372772	0.524037	0.0219912	0.283254	nd	nd	nd	nd	0.00401822	0.0017	nd	0.0283307	0.0126564	0.00679864	0.346713	0.0763122	0.00759799	nd	0.0017	nd	0.216145	0.147729	0.0217122
			2	Emerged	nd	0.0017	nd	0.0334951	0.26178	0.0964222	0.837496	0.080876	0.442073	nd	nd	nd	nd	0.0017	0.0017	nd	0.00888796	0.00976377	0.00726225	0.148421	0.084716	0.00881485	nd	0.00625901	0.0100582	0.118362	0.124814	0.0362851
				Husk-encased	nd	nd	nd	0.0417042	0.211849	0.0314191	0.534455	0.028045	0.297156	nd	nd	nd	nd	0.0017	0.0017	nd	0.0208911	0.00912735	0.00403773	0.290031	0.0647518	0.00732734	nd	0.0017	nd	0.19898	0.112264	0.0267019
			3	Emerged	nd	0.0017	nd	0.0437544	0.327171	0.10405	0.798909	0.0684247	0.359426	nd	nd	nd	nd	0.0017	0.00504973	nd	0.0103094	0.0180758	0.014407	0.159061	0.1085	0.0111965	nd	0.00681307	0.0133907	0.123291	0.118612	0.0430399
				Husk-encased	nd	nd	nd	0.0355702	0.24924	0.037059	0.558442	0.0250232	0.270981	nd	nd	nd	nd	nd	0.0017	nd	0.0307661	0.0161055	0.00848117	0.327217	0.0821065	0.00880033	nd	0.0017	nd	0.198805	0.126317	0.0326294
			4	Emerged	nd	0.0017	nd	0.0179791	0.13497	0.0399636	0.357874	0.0245523	0.172761	nd	nd	nd	nd	nd	0.0017	nd	0.00605394	0.00592184	0.0017	0.0678622	0.0410069	0.00357394	nd	0.0017	0.0017	0.0666655	0.0518912	0.0148122
				Husk-encased	nd	0.0017	nd	0.0198698	0.0947684	0.0135293	0.213137	0.00886226	0.119265	nd	nd	nd	nd	nd	0.0017	nd	0.0115434	0.00497195	0.0017	0.14089	0.0349925	0.00344913	nd	0.0017	nd	0.080882	0.0576666	0.0146356
			5	Emerged	nd	nd	nd	0.0161306	0.106485	0.0305937	0.296781	0.0181338	0.123866	nd	nd	nd	nd	nd	0.0017	nd	0.00656912	0.00406815	0.0017	0.0708741	0.0397808	nd	nd	0.0017	0.0017	0.0394638	0.043365	0.00972431
				Husk-encased	nd	0.0017	nd	0.0176239	0.093609	0.0127612	0.20108	0.00833649	0.0932756	nd	nd	nd	nd	0.0017	0.0017	nd	0.00871681	0.00440919	0.0017	0.126397	0.0321206	0.00378364	nd	0.0017	nd	0.0610555	0.056496	0.0100202
2010	CML228	3	1	Emerged	nd	0.0017	nd	0.0861587	0.567694	0.0677348	0.786098	0.0204706	0.270421	nd	nd	nd	nd	0.0017	0.0017	nd	0.0756728	0.0614857	0.0279973	0.64472	0.194875	0.0541113	nd	0.0017	0.0017	0.247358	0.168149	0.0661294
				Husk-encased	nd	0.0017	nd	0.0583329	0.222423	0.0133177	0.279308	nd	0.0787281	nd	nd	nd	nd	0.0017	0.0017	nd	0.0682571	0.0401517	0.0017	0.370509	0.0735479	0.0258716	nd	nd	nd	0.167438	0.0748639	0.0368772
			2	Emerged	nd	0.0017	nd	0.0889866	0.53709	0.0706502	0.74603	0.0148058	0.211038	nd	nd	nd	nd	0.00457604	0.00643998	nd	0.101459	0.0943236	0.0214456	0.554985	0.207749	0.0503115	nd	0.0017	0.0017	0.240062	0.232413	0.0636309
				Husk-encased	nd	0.00423262	nd	0.0634414	0.248331	0.0148979	0.367309	nd	0.11823	nd	nd	nd	nd	0.00937479	0.011033	nd	0.0734984	0.0379767	0.0017	0.37377	0.0705607	0.0244174	nd	nd	nd	0.207932	0.105591	0.0192028
			3	Emerged	0.00354113	0.0017	nd	0.0752612	0.637112	0.122072	0.94724	0.0433482	0.299923	nd	nd	nd	nd	0.0017	0.0017	nd	0.0678928	0.080162	0.0324635	0.444426	0.227608	0.0444506	nd	0.00504059	0.0131406	0.197852	0.239391	0.0601486
				Husk-encased	nd	nd	nd	0.0631538	0.294543	0.0195055	0.347423	nd	0.0910966	nd	nd	nd	nd	0.00451295	0.00428672	nd	0.067774	0.0645582	0.00603769	0.338498	0.11034	0.0315884	nd	nd	nd	0.127236	0.118368	0.035021
			4	Emerged	nd	0.0017	nd	0.0611323	0.450291	0.0529368	0.616472	0.017932	0.233544	nd	nd	nd	nd	nd	0.0017	nd	0.0884371	0.0638084	0.0188569	0.487044	0.167918	0.0381179	nd	0.0017	0.0017	0.238815	0.20275	0.0373537
				Husk-encased	0.00342036	0.00731214	nd	0.0553138	0.19825	0.0113409	0.313368	nd	0.0860125	nd	nd	nd	nd	0.00994386	0.0140361	nd	0.0638212	0.0330474	0.0017	0.380742	0.0652463	0.0234602	nd	nd	nd	0.167328	0.0998557	0.0291208
			5	Emerged	nd	0.0017	nd	0.0676683	0.889101	0.104384	1.43158	0.0563255	0.641692	nd	nd	nd	nd	nd	nd	nd	0.00804595	0.00385933	0.00521287	0.101137	0.012994	0.0672245	nd	nd	nd	0.0718785	0.00714443	0.0779854
				Husk-encased	nd	0.0017	nd	0.0495612	0.396762	0.0155221	0.831638	0.00609619	0.433734	nd	nd	nd	nd	nd	nd	nd	0.00943239	0.00588039	nd	0.146107	0.0119021	0.0363531	nd	nd	nd	0.0760805	0.0110958	0.0546187
2010	CML277	3	1	Emerged	nd	nd	nd	0.0371947	0.23833	0.021016	0.259006	0.00414221	0.0543976	nd	nd	nd	nd	0.00572756	0.00374632	nd	0.0538399	0.0276748	0.00439974	0.232804	0.123925	0.0104778	nd	0.0017	0.0017	0.0675753	0.124841	0.012826
				Husk-encased	nd	nd	nd	0.0294779	0.14234	0.00723508	0.14433	nd	0.0366413	nd	nd	nd	nd	nd	0.0017	nd	0.0313685	0.0123987	0.0017	0.164048	0.0544667	0.0104185	nd	nd	nd	0.0658123	0.0840977	0.0118615
			2	Emerged	nd	nd	nd	0.0212838	0.247753	0.0214397	0.231762	0.0017	0.0392414	nd	nd	nd	nd	nd	nd	nd	0.0158352	0.00680288	0.0017	0.13211	0.0692106	0.00498326	nd	nd	nd	0.0524935	0.0822142	0.00687566
				Husk-encased	nd	nd	nd	0.00777706	0.0708032	nd	0.095047	nd	0.0198802	nd	nd	nd	nd	nd	nd	nd	0.00406683	0.0017	nd	0.081171	0.0148951	0.00439334	nd	nd	nd	0.0329605	0.0318102	0.00676437
			3	Emerged	nd	0.0017	nd	0.0232838	0.251921	0.0246902	0.240716	nd	0.0413396	nd	nd	nd	nd	0.0017	nd	nd	0.0277954	0.00719345	0.0017	0.182861	0.0958408	0.00572816	nd	nd	nd	0.0670949	0.105422	0.0102646
				Husk-encased	nd	nd	nd	0.00513102	0.0718361	0.00348578	0.114001	nd	0.025564	nd	nd	nd	nd	nd	nd	nd	0.00691452	0.00361045	nd	0.0652516	0.0171873	0.00378992	nd	nd	nd	0.0353334	0.0363815	0.00674273
			4	Emerged	nd	nd	nd	0.0151579	0.236113	0.0155331	0.238385	nd	0.0386777	nd	nd	nd	nd	nd	0.0017	nd	0.0264548	0.0136643	0.0017	0.198063	0.100052	0.00416099	nd	nd	nd	0.0664154	0.102058	0.00712096
				Husk-encased	nd	nd	nd	0.0117964	0.0815536	0.00355744	0.107772	nd	0.0316781	nd	nd	nd	nd	nd	0.0017	nd	0.0188657	0.010987	nd	0.132635	0.0407911	0.0107709	nd	nd	nd	0.0562218	0.0597147	0.0106215
			5	Emerged	nd	0.0017	nd	0.0342428	0.269982	0.0216966	0.265929	0.00378811	0.0590241	nd	nd	nd	nd	0.0039725	0.00628418	nd	0.0842153	0.0362923	0.0121761	0.303042	0.135624	0.0165625	nd	0.0017	0.0017	0.0958336	0.146614	0.0175211
				Husk-encased	nd	nd	nd	0.0130019	0.0986269	0.00348483	0.130868	nd	0.0353201	nd	nd	nd	nd	0.0017	0.0017	nd	0.017099	0.00840906	nd	0.14178	0.0532524	0.00742588	nd	nd	nd	0.072293	0.0734084	0.00981198
2010	CML322	3	1	Emerged	nd	0.0017	nd	0.0563433	0.299423	0.0346139	0.428606	0.0132835	0.136226	nd	nd	nd	nd	nd	0.0017	nd	0.0127922	0.017051	0.00352771	0.137484	0.107273	0.00524569	nd	0.0017	0.00350342	0.0604004	0.155946	0.0068267
				Husk-encased	nd	nd	nd	0.0349804	0.163643	0.0173756	0.230447	0.0017	0.0707801	nd	nd	nd	nd	nd	0.0017	nd	0.00778288	0.0108946	0.0017	0.0893454	0.0652574	0.00495438	nd	nd	0.0017	0.0557342	0.110206	0.00774354
			2	Emerged	nd	0.00534238	nd	0.0977043	0.452579	0.0626866	0.619036	0.027425	0.219311	nd	nd	nd	nd	nd	0.0017	nd	0.0376764	0.0398799	0.0202651	0.256578	0.187849	0.0169314	nd	0.0017	0.010066	0.108676	0.243089	0.0248769
				Husk-encased	nd	nd	nd	0.0449757	0.157244	0.0143538	0.208922	0.00390172	0.0628336	nd	nd	nd	nd	0.0017	0.0017	nd	0.0166912	0.0190838	0.0017	0.107993	0.0629423	0.00883358	nd	nd	0.0017	0.051041	0.0907094	0.00698419
			3	Emerged	nd	nd	nd	0.0430019	0.324828	0.0465807	0.497067	0.0198259	0.191042	nd	nd	nd	nd	0.0017	nd	nd	0.0178887	0.0191977	0.00946941	0.155176	0.0952842	0.01548	nd	0.0017	0.00495738	0.0845442	0.146634	0.0185714
				Husk-encased	nd	0.0017	nd	0.0365833	0.127916	0.0104221	0.201486	0.00423982	0.0765811	nd	nd	nd	nd	nd	0.0017	nd	0.00932922	0.0066191	0.0017	0.080225	0.0351937	0.00649217	nd	nd	0.0017	0.0527519	0.069229	0.0071221
			4	Emerged	0.0017	0.00451818	nd	0.0831188	0.40956	0.0540083	0.621732	0.023745	0.271475	nd	nd	nd	nd	0.0017	0.0017	nd	0.0349755	0.0453769	0.0159991	0.223364	0.135549	0.0222771	0.0017	0.0038354	0.00924664	0.116285	0.204477	0.0260316
				Husk-encased	nd	0.0017	nd	0.0385108	0.130461	0.0116515	0.212387	0.0056605	0.0841321	nd	nd	nd	nd	0.0017	0.0017	nd	0.0119933	0.0129989	0.00343617	0.090342	0.0376924	0.00743279	nd	0.0017	0.0017	0.0597398	0.0780371	0.00751256
2010	CML333	3	1	Emerged	0.0017	0.00890935	nd	0.0998216	0.424634	0.0280489	0.378384	0.00483245	0.0704852	nd	nd	nd	nd	nd	0.0059674	nd	0.192249	0.104481	0.0121723	0.617497	0.34423	0.0403687	0.00779585	0.0017	0.0017	0.154946	0.298299	0.0462073
				Husk-encased	nd	0.00411426	nd	0.0575836	0.201834	0.00912877	0.154063	nd	0.0346562	nd	nd	nd	nd	0.00381848	0.00389604	nd	0.102863	0.0607013	0.0017	0.286486	0.163596	0.0279023	0.00385606	nd	nd	0.0761276	0.129317	0.0237436
			2	Emerged	0.0017	0.0114728	nd	0.0989857	0.402431	0.0233073	0.360538	0.00393738	0.0700061	nd	nd	nd	nd	0.00595242	0.00525058	nd	0.0322985	0.108171	0.00976825	0.628625	0.325262	0.0315731	0.00797085	0.0017	0.0017	0.152413	0.281153	0.0414385
				Husk-encased	nd	0.00874645	nd	0.0689695	0.222854	0.0124349	0.199137	0.0017	0.06048	nd	nd	nd	nd	0.0017	0.0050874	nd	0.110996	0.074332	0.0017	0.373116	0.209757	0.0291951	0.00446841	nd	nd	0.11599	0.186338	0.0311225
			3	Emerged	0.0017	0.0105531	nd	0.11574	0.477409	0.0300238	0.387648	0.00425933	0.0842476	nd	nd	nd	nd	0.00681167	0.0061066	nd	0.188865	0.111903	0.0127558	0.715727	0.423737	0.0355718	0.00577133	0.0017	0.0017	0.174198	0.368445	0.0409394
				Husk-encased	nd	0.00926907	nd	0.0904818	0.267061	0.0131625	0.23407	0.0017	0.0535763	nd	nd	nd	nd	0.005454	0.0054911	nd	0.122013	0.0993195	0.0017	0.37426	0.232546	0.0328714	0.0017	nd	nd	0.113224	0.192315	0.0294325
			4	Emerged	0.0017	0.00623971	nd	0.0852735	0.407135	0.0272281	0.368153	0.00474919	0.0745967	nd	nd	nd	nd	nd	0.00446351	nd	0.173434	0.109003	0.0105566	0.641255	0.362425	0.0388383	0.00654316	0.0017	0.0017	0.150027	0.326333	0.0420038
				Husk-encased	nd	0.0100509	nd	0.0591616	0.240632	0.0122417	0.21508	0.0017	0.0521141	nd	nd	nd	nd	nd	0.00380212	nd	0.0974781	0.0612347	0.0017	0.422616	0.214474	0.0309229	0.00731446	nd	nd	0.138071	0.226329	0.0383
			5	Emerged	nd	0.0017	nd	0.0386433	0.390793	0.0392841	0.635603	0.022503	0.303692	nd	nd	nd	nd	nd	nd	nd	0.00429417	0.0017	0.0017	0.0622039	0.00708708	0.0272528	nd	0.0017	nd	0.0392348	0.00499125	0.0345446
				Husk-encased	nd	0.00433887	nd	0.0241392	0.159776	0.00714984	0.300535	nd	0.141067	nd	nd	nd	nd	nd	nd	nd	0.00411842	0.0017	nd	0.0686186	0.0017	0.0110165	nd	nd	nd	0.0322872	0.00504944	0.0164224
2010	CML52	3	1	Emerged	nd	0.011809	nd	0.326583	0.847122	0.064968	0.793296	0.0278381	0.300753	nd	nd	nd	nd	0.0244459	0.0210649	nd	0.218973	0.147864	0.0207596	0.707681	0.364663	0.0427405	0.0017	0.00406661	0.0040799	0.270269	0.309631	0.0684403
				Husk-encased	nd	0.00774528	nd	0.188116	0.418038	0.0244312	0.469575	0.0147656	0.25155	nd	nd	nd	nd	0.0138648	0.0132895	nd	0.113068	0.0496734	0.00362102	0.430216	0.137539	0.0295393	nd	nd	nd	0.223924	0.159637	0.0430241
			2	Emerged	nd	nd	nd	0.124982	0.643829	0.0692023	0.669703	0.0272764	0.234876	nd	nd	nd	nd	0.0017	nd	nd	0.0520431	0.0216861	0.0191002	0.425121	0.0901943	0.0476702	nd	0.00911893	0.0118675	0.201259	0.163449	0.0590048
				Husk-encased	nd	0.00871618	nd	0.101698	0.313268	0.0207442	0.389975	0.0106097	0.192835	nd	nd	nd	nd	0.00426121	nd	nd	0.0561349	0.0193603	0.0017	0.429921	0.0460084	0.0330076	nd	nd	nd	0.241839	0.0930809	0.0375871
			3	Emerged	nd	nd	nd	0.372675	0.867944	0.0607998	0.711592	nd	0.211486	nd	nd	nd	nd	0.0192697	0.0182499	nd	0.239319	0.136752	0.0175091	0.735275	0.368755	0.0583528	nd	nd	nd	0.165556	0.272833	0.0928345
				Husk-encased	nd	0.01844	nd	0.241955	0.457142	0.0312018	0.509404	0.017865	0.224265	nd	nd	nd	nd	0.0133971	0.0141103	nd	0.142581	0.0881868	0.0017	0.574914	0.232835	0.0548241	0.00467874	nd	nd	0.241448	0.279181	0.0778417
			4	Emerged	nd	0.00469548	nd	0.222312	0.74516	0.0739859	0.681298	0.0209419	0.215334	nd	nd	nd	nd	0.00782091	0.00654475	nd	0.125637	0.0945559	0.0204216	0.586784	0.271698	0.0534853	0.0017	0.00493217	0.00429109	0.228989	0.291184	0.0614774
				Husk-encased	nd	0.010764	nd	0.117142	0.32454	0.0258761	0.39606	0.0131487	0.177231	nd	nd	nd	nd	0.00446698	0.00580364	nd	0.0655862	0.0271965	nd	0.420249	0.0749903	0.0266592	nd	nd	nd	0.240624	0.138783	0.0312403
			5	Emerged	nd	nd	nd	0.141044	0.655963	0.0827594	0.775805	0.0391132	0.216938	nd	nd	nd	nd	0.00614006	0.004384	nd	0.0484948	0.0357974	0.0121993	0.243135	0.0954258	0.0392137	nd	0.0017	0.00386548	0.109292	0.107172	0.0551435
				Husk-encased	nd	0.0017	nd	0.141463	0.341439	0.0221972	0.368036	0.00929584	0.145993	nd	nd	nd	nd	0.00969133	0.00634944	nd	0.0723184	0.0431298	0.0017	0.305594	0.090413	0.0342575	nd	nd	nd	0.144855	0.107376	0.0443251
2010	CML69	3	1	Emerged	nd	nd	nd	0.03025	0.383257	0.0467548	0.447407	0.0102614	0.0919155	nd	nd	nd	nd	nd	nd	nd	0.0224965	0.0274977	0.0017	0.153716	0.123133	0.0138273	nd	nd	nd	0.0441771	0.102191	0.016834
				Husk-encased	nd	nd	nd	0.0126602	0.107354	0.00607402	0.132478	nd	0.0348417	nd	nd	nd	nd	nd	nd	nd	0.0049332	0.00384813	nd	0.057821	0.0265205	0.0017	nd	nd	nd	0.028024	0.0393289	0.0041416
			2	Emerged	nd	nd	nd	0.0204442	0.230671	0.0237086	0.302772	0.00473276	0.0648337	nd	nd	nd	nd	nd	nd	nd	0.00493039	0.00710868	0.0017	0.0767585	0.0454619	0.00807197	nd	nd	nd	0.0328872	0.0593456	0.0110533
				Husk-encased	nd	0.0017	nd	0.0115046	0.085047	0.00549759	0.116299	nd	0.0345113	nd	nd	nd	nd	nd	nd	nd	0.00439178	0.00372083	nd	0.0583998	0.0172764	0.00437103	nd	nd	nd	0.0288989	0.0288947	0.005197
			3	Emerged	nd	0.0017	nd	0.0395586	0.330014	0.0354512	0.367749	0.00927707	0.082285	nd	nd	nd	nd	nd	0.0017	nd	0.0209604	0.0258095	0.0017	0.160611	0.113678	0.0111185	nd	nd	nd	0.051486	0.103426	0.013379
				Husk-encased	nd	0.235822	nd	0.301974	0.350446	0.0263409	0.550856	0.0159462	0.222535	nd	nd	nd	nd	0.0493387	0.0479745	nd	0.0570879	0.0674479	0.0017	0.286861	0.124462	0.0419816	0.0017	nd	nd	0.128855	0.204547	0.0422511
			4	Emerged	nd	0.0017	nd	0.0360441	0.292314	0.0342203	0.331438	0.0078271	0.0736829	nd	nd	nd	nd	0.0017	0.0017	nd	0.0242563	0.0270509	0.0017	0.148777	0.11515	0.0114034	nd	nd	0.0017	0.0513379	0.0998731	0.0146898
				Husk-encased	nd	nd	nd	0.0116223	0.105283	0.00735288	0.148058	nd	0.0442885	nd	nd	nd	nd	nd	nd	nd	0.00461293	0.0017	nd	0.0636214	0.0242855	0.0017	nd	nd	nd	0.026985	0.0365233	0.00375599
			5	Emerged	nd	0.0017	nd	0.0369622	0.305179	0.0287812	0.320355	0.00527179	0.064755	nd	nd	nd	nd	nd	0.0017	nd	0.0288229	0.0356409	0.0017	0.152252	0.126214	0.0151751	nd	nd	0.0017	0.0526214	0.105532	0.0171846
				Husk-encased	nd	nd	nd	0.0161223	0.111288	0.00731674	0.133031	nd	0.0406256	nd	nd	nd	nd	nd	nd	nd	0.00676855	0.00560932	nd	0.0674412	0.0328903	0.00460425	nd	nd	nd	0.0343294	0.0448875	0.00525483
2010	IL14H	3	1	Emerged	nd	nd	nd	0.0128313	0.197219	0.0370602	0.645051	0.0123825	0.31517	nd	nd	nd	nd	nd	nd	nd	0.0017	0.0017	nd	0.0273781	0.0065757	0.0133957	nd	nd	nd	0.018588	0.0104796	0.0213105
				Husk-encased	0.00902393	nd	nd	0.0232704	0.234407	nd	0.656576	nd	0.32176	nd	nd	nd	nd	nd	nd	nd	nd	nd	nd	0.0484941	nd	0.0116751	nd	nd	nd	0.0208194	0.0188132	0.0147511
			2	Emerged	nd	nd	nd	0.018156	0.436209	0.106924	1.93808	0.0622681	0.824626	nd	nd	nd	nd	nd	nd	nd	nd	nd	nd	0.029921	0.00833225	0.020414	nd	nd	nd	0.0120514	0.0123051	0.0376132
				Husk-encased	nd	nd	nd	0.013346	0.141505	nd	0.419359	nd	0.205186	nd	nd	nd	nd	nd	nd	nd	nd	0.0017	nd	0.0307134	0.00914371	0.00884934	nd	nd	nd	0.0159783	0.0174016	0.0170904
			3	Emerged	nd	nd	nd	0.00676391	0.332594	0.0944563	1.46301	0.0490039	0.626758	nd	nd	nd	nd	nd	nd	nd	nd	nd	nd	0.016706	0.0017	0.0135364	nd	nd	nd	nd	0.00703341	0.0289609
				Husk-encased	nd	nd	nd	0.0125242	0.141635	nd	0.403305	nd	0.176668	nd	nd	nd	nd	nd	nd	nd	nd	0.0017	nd	0.027342	0.0108914	0.00997483	nd	nd	nd	0.0184826	0.018787	0.0122331
			4	Emerged	nd	nd	nd	0.0281245	0.4865	0.0834175	1.5334	0.0354585	0.637546	nd	nd	nd	nd	nd	nd	nd	0.0017	0.00620789	nd	0.060404	0.0302266	0.0258476	nd	nd	nd	0.0311068	0.0327364	0.039485
				Husk-encased	0.00796847	nd	nd	0.0158745	0.160971	nd	0.479996	nd	0.255682	nd	nd	nd	nd	nd	nd	nd	nd	nd	nd	0.0270702	0.00908649	0.00743339	nd	nd	nd	0.0176315	0.0145232	0.00488118
			5	Emerged	nd	nd	nd	0.0148998	0.517774	0.128655	1.82531	0.077068	0.830293	nd	nd	nd	nd	nd	nd	nd	nd	nd	nd	0.0339943	0.00927536	0.0316794	nd	nd	0.0017	0.0202803	0.0185825	0.049464
				Husk-encased	nd	nd	nd	0.0157164	0.165769	nd	0.481513	nd	0.229191	nd	nd	nd	nd	nd	nd	nd	nd	0.00382499	nd	0.0348309	0.0107262	0.0147012	nd	nd	nd	0.0143636	0.0166544	0.0157823
2010	Ki11	3	1	Emerged	nd	nd	nd	0.0688776	0.860224	0.0675372	1.58671	0.0390813	0.658597	nd	nd	nd	nd	nd	nd	nd	0.0149551	0.00656317	0.0049485	0.138664	0.0147548	0.0575378	nd	nd	nd	0.0634595	0.00590456	0.073131
				Husk-encased	nd	0.00928748	nd	0.057417	0.398858	0.0140005	0.761789	nd	0.342672	nd	nd	nd	nd	nd	nd	nd	0.0184487	0.00782942	nd	0.197384	0.00831483	0.0365979	nd	nd	nd	0.0829763	0.00919279	0.0487078
			2	Emerged	nd	nd	nd	0.0712941	1.0164	0.0802786	1.7814	0.0489987	0.803214	nd	nd	nd	nd	nd	nd	nd	0.0124618	0.00699544	0.00644026	0.142102	0.0234427	0.0515956	nd	nd	nd	0.0770351	0.00872648	0.0845868
				Husk-encased	nd	0.0071364	nd	0.0571484	0.393114	0.0171088	0.90205	0.00761662	0.432083	nd	nd	nd	nd	nd	nd	nd	0.0180733	0.00954836	nd	0.175249	0.010825	0.0386897	nd	nd	nd	0.0825772	0.0121004	0.0544982
			3	Emerged	nd	nd	nd	0.0679123	0.96182	0.114858	1.62924	0.0575689	0.709847	nd	nd	nd	nd	nd	nd	nd	0.00506534	nd	0.0017	0.0657771	0.00578018	0.031278	nd	nd	nd	0.0536989	0.0017	0.0597725
				Husk-encased	nd	0.00371393	nd	0.0776455	0.510869	0.0194749	0.879713	nd	0.368332	nd	nd	nd	nd	nd	nd	nd	0.0224665	0.00946231	nd	0.188206	0.00697039	0.0302465	nd	nd	nd	0.0674975	0.00852157	0.0471054
			4	Emerged	nd	nd	nd	0.104948	0.947151	0.0600901	1.38345	0.0228386	0.5495	nd	nd	nd	nd	nd	nd	nd	0.0147104	0.00500429	0.0017	0.168287	0.0113237	0.049801	nd	nd	nd	0.0953076	0.00857102	0.0664287
				Husk-encased	nd	0.0133214	nd	0.0604776	0.378697	0.0132029	0.688767	nd	0.284055	nd	nd	nd	nd	nd	nd	nd	0.0192759	0.0120166	nd	0.215201	0.00969392	0.0374977	nd	nd	nd	0.0916477	0.0117204	0.0387992
			5	Emerged	nd	nd	nd	0.0768888	0.680688	0.0571031	0.836275	nd	0.1483	nd	nd	nd	nd	nd	nd	nd	0.0391667	0.0553775	nd	0.26328	0.194948	0.0219074	nd	nd	nd	0.0785335	0.151506	0.0204638
				Husk-encased	nd	nd	nd	0.0371901	0.239683	0.0121462	0.316623	nd	0.0711485	nd	nd	nd	nd	nd	nd	nd	0.0143981	0.00976065	nd	0.15503	0.0365244	0.00761051	nd	nd	nd	0.0635209	0.0611033	0.00900044
2010	Ki3	3	1	Emerged	nd	nd	nd	0.0263149	0.39175	0.0545598	0.558303	0.0210594	0.154083	nd	nd	nd	nd	0.0017	nd	nd	0.0428179	0.00756315	0.0135998	0.297244	0.0434696	0.0380031	0.0017	0.00350631	nd	0.138978	0.128731	0.0609099
				Husk-encased	nd	0.00483874	nd	0.0425992	0.312133	0.0166039	0.330987	nd	0.0972303	nd	nd	nd	nd	0.0017	nd	nd	0.0658769	0.0100807	0.0017	0.311772	0.0403971	0.036576	nd	nd	nd	0.134839	0.110277	0.0351879
			2	Emerged	nd	nd	nd	0.0398474	0.438497	0.114358	0.792352	0.0757949	0.313242	nd	nd	nd	nd	nd	nd	nd	0.00867145	0.0017	0.00837956	0.222743	0.00475565	0.0734756	nd	0.0017	nd	0.148048	0.0169722	0.146933
				Husk-encased	nd	nd	nd	0.0498785	0.275687	0.0367265	0.494476	0.0221248	0.231567	nd	nd	nd	nd	nd	nd	nd	0.0157295	0.00790666	0.00438653	0.287969	0.0017	0.0497659	nd	0.0017	nd	0.144409	0.0167032	0.0928223
			3	Emerged	nd	0.00605849	nd	0.140697	0.831003	0.136586	1.20098	0.077994	0.488941	nd	nd	nd	nd	0.0017	0.010295	nd	0.0678547	0.133331	0.0199822	0.325389	0.37121	0.0722824	nd	0.00740914	0.0281427	0.122042	0.472644	0.105584
				Husk-encased	nd	0.0017	nd	0.0487033	0.262707	0.0215452	0.440394	0.00843976	0.175269	nd	nd	nd	nd	nd	0.0017	nd	0.0141356	0.0246986	nd	0.140079	0.0822064	0.0412781	nd	nd	nd	0.0672026	0.157749	0.0527615
			4	Emerged	nd	0.00413027	nd	0.109044	0.656377	0.178549	1.22244	0.111365	0.425368	nd	nd	nd	nd	nd	nd	nd	0.0163932	0.00350077	0.0149173	0.296244	0.0058141	0.0563748	nd	0.0017	nd	0.13583	0.0301436	0.124733
				Husk-encased	nd	0.0381308	nd	0.128669	0.424907	0.0580333	0.729929	0.0314642	0.309437	nd	nd	nd	nd	0.0017	nd	nd	0.0317243	0.00507705	0.00877274	0.461518	0.0141398	0.0441861	nd	0.0017	nd	0.202449	0.0547006	0.0802033
			5	Emerged	nd	nd	nd	0.0703445	0.499264	0.0991367	0.743764	0.056282	0.291848	nd	nd	nd	nd	nd	nd	nd	0.00762301	0.0017	0.00593009	0.241712	0.0017	0.0426751	nd	0.0017	nd	0.114226	0.0133467	0.0979147
				Husk-encased	nd	nd	nd	0.0435463	0.249316	0.0219993	0.463922	0.00684853	0.199094	nd	nd	nd	nd	nd	nd	nd	0.00992638	0.0017	nd	0.313273	0.0017	0.021482	nd	nd	nd	0.112263	0.0150613	0.0519258
2010	Ky21	3	1	Emerged	0.00340836	0.119559	nd	0.637453	1.23818	0.0717631	1.4845	0.0216885	0.379367	nd	nd	nd	nd	nd	0.299248	nd	0.0699947	0.593869	nd	1.14497	1.14216	0.0941581	0.0057717	nd	0.00754313	0.795555	0.911331	0.114518
				Husk-encased	nd	0.0291056	nd	0.148468	0.547224	0.0272638	0.744195	0.00524333	0.189546	nd	nd	nd	nd	nd	0.0658206	nd	0.0334607	0.193115	nd	0.245876	0.434392	0.0839427	nd	nd	nd	0.0916857	0.359526	0.0668855
			2	Emerged	0.00517025	0.151351	nd	0.596134	1.30553	0.0634756	1.62187	0.0170323	0.451073	nd	nd	nd	nd	nd	0.333301	nd	0.0790744	0.647281	nd	1.03992	1.26211	0.121553	0.0111518	nd	0.00542844	0.211852	0.984491	0.143679
				Husk-encased	0.00550548	0.0317584	nd	0.131227	0.575405	0.0249553	0.858697	0.00671147	0.240288	nd	nd	nd	nd	nd	0.0540661	nd	0.0369529	0.1634	nd	0.276526	0.401914	0.0934897	0.00426149	nd	nd	0.112201	0.411188	0.0769921
			3	Emerged	nd	0.0245416	nd	0.187602	1.04651	0.0509159	1.37839	0.00768485	0.339254	nd	nd	nd	nd	nd	0.0871292	nd	0.015869	0.274395	nd	0.94709	0.992161	0.0706066	0.0017	nd	nd	0.159918	0.828614	0.0885594
				Husk-encased	0.00365535	0.0132158	nd	0.0746967	0.429499	0.0155002	0.675987	nd	0.189014	nd	nd	nd	nd	nd	0.0181251	nd	0.0172172	0.0700547	nd	0.215149	0.241446	0.053928	nd	nd	nd	0.0851072	0.26218	0.0460738
			4	Emerged	nd	0.00999106	nd	0.150749	0.711917	0.129023	1.1021	0.0714426	0.388251	nd	nd	nd	nd	nd	nd	nd	0.0267874	0.0017	0.016356	0.410843	0.00910717	0.0723269	nd	0.0017	nd	0.19127	0.0311572	0.146924
				Husk-encased	nd	0.0314296	nd	0.11611	0.375254	0.0345515	0.561542	0.0122728	0.234592	nd	nd	nd	nd	0.0017	0.0017	nd	0.0223055	0.00343144	0.0017	0.389485	0.00541855	0.0461918	nd	nd	nd	0.168733	0.0296579	0.0888422
			5	Emerged	nd	0.0938215	nd	0.551479	1.4272	0.0555746	1.74534	nd	0.361693	nd	nd	nd	nd	nd	0.257783	nd	0.0388002	0.62797	nd	1.22157	1.33485	0.122563	nd	nd	0.0017	0.179556	0.93005	0.122954
				Husk-encased	nd	0.0185902	nd	0.106231	0.544145	0.0237265	0.814343	0.00369493	0.215146	nd	nd	nd	nd	nd	0.0365626	nd	0.0264392	0.133463	nd	0.231727	0.358214	0.0719926	0.0017	nd	nd	0.0790151	0.336436	0.0593104
2010	M37W	3	1	Emerged	nd	0.00355697	nd	0.056427	0.288902	0.0356433	0.429138	0.0241561	0.188335	nd	nd	nd	nd	0.0017	0.00682396	nd	0.0265559	0.0637678	0.00448235	0.123804	0.168173	0.0319165	nd	0.0017	0.00616645	0.0515999	0.198657	0.0446554
				Husk-encased	nd	0.0017	nd	0.0242449	0.107677	0.00729458	0.188743	0.004227	0.083498	nd	nd	nd	nd	nd	0.0017	nd	0.00577612	0.0124203	nd	0.0531803	0.0374436	0.0174248	nd	nd	nd	0.027494	0.0703033	0.0198883
			2	Emerged	nd	0.0017	nd	0.046594	0.354844	0.0560028	0.543262	0.0341374	0.207479	nd	nd	nd	nd	nd	0.0017	nd	0.0174182	0.0265923	0.00539017	0.101204	0.0800036	0.0195966	nd	nd	0.00570907	0.0413083	0.105831	0.0318016
				Husk-encased	nd	0.0017	nd	0.0226197	0.11909	0.00875468	0.197665	nd	0.0770344	nd	nd	nd	nd	nd	0.0017	nd	0.00870746	0.0143961	nd	0.0839388	0.0408902	0.0230641	nd	nd	nd	0.0377839	0.0841649	0.0235631
			3	Emerged	nd	0.00611767	nd	0.0498711	0.30191	0.039272	0.402682	0.0207729	0.159234	nd	nd	nd	nd	nd	0.0017	nd	0.0197538	0.0305744	0.00460733	0.124383	0.114801	0.0335994	0.0017	nd	0.00493704	0.0568412	0.198721	0.0519071
				Husk-encased	nd	0.00514052	nd	0.0207161	0.10152	0.00607614	0.153198	nd	0.0495685	nd	nd	nd	nd	nd	0.0017	nd	nd	0.00777826	nd	0.0509302	0.0264746	0.0151851	nd	nd	nd	0.0241664	0.0682471	0.0172004
2010	Mo17	3	1	Emerged	nd	0.0147485	0.00436774	0.0733187	0.358087	0.0472962	0.507849	0.0188346	0.197796	nd	nd	nd	nd	0.012496	0.0119077	nd	0.0480833	0.0263504	0.0235754	0.335349	0.104157	0.0632805	0.00781497	0.00421871	0.00506638	0.122665	0.168172	0.0802332
				Husk-encased	nd	0.0017	nd	0.0368739	0.31781	0.0122255	0.352724	nd	0.106101	nd	nd	nd	nd	0.0017	nd	nd	0.0854525	0.0183537	0.0017	0.358564	0.0571847	0.0614205	0.0074427	nd	nd	0.125513	0.123642	0.0661529
			2	Emerged	nd	0.0065466	0.0017	0.0698769	0.430493	0.0319436	0.461931	0.00697373	0.100483	nd	nd	nd	nd	0.00624746	nd	nd	0.138466	0.0227477	0.0114922	0.470278	0.0787096	0.079119	0.0163566	0.0017	nd	0.151666	0.146893	0.0963805
				Husk-encased	nd	0.00922424	nd	0.0589605	0.291205	0.0124934	0.282495	nd	0.0696808	nd	nd	nd	nd	0.0108164	nd	nd	0.135057	0.020552	0.0017	0.414142	0.0531588	0.0707387	0.0157414	nd	nd	0.12739	0.0910409	0.0627572
			3	Emerged	nd	0.00732783	nd	0.0547552	0.425902	0.044983	0.475864	0.0169905	0.12501	nd	nd	nd	nd	0.00475911	0.00437637	nd	0.101597	0.0261319	0.0174574	0.40858	0.0766642	0.0872371	0.0122123	0.0017	0.0017	0.144383	0.14826	0.10295
				Husk-encased	nd	0.00916873	nd	0.0470694	0.287144	0.0111694	0.277871	nd	0.0563269	nd	nd	nd	nd	0.00472512	0.00564174	nd	0.0924059	0.0194861	nd	0.296508	0.0494559	0.0562824	0.00917442	nd	nd	0.0848421	0.0797433	0.0482462
			4	Emerged	nd	0.00609813	nd	0.066587	0.489647	0.033532	0.559694	0.00975974	0.155576	nd	nd	nd	nd	0.00444003	0.00526581	nd	0.120101	0.0193446	0.0152379	0.517269	0.0956508	0.0764064	0.0117821	0.0017	nd	0.13808	0.153131	0.101626
				Husk-encased	nd	0.014087	nd	0.0581426	0.308444	0.0117133	0.284725	nd	0.0803149	nd	nd	nd	nd	0.00869043	0.0017	nd	0.138275	0.0247905	0.0017	0.374809	0.0551488	0.0696818	0.0140862	nd	nd	0.114077	0.090981	0.0654829
			5	Emerged	nd	0.0017	nd	0.0281292	0.349103	0.0330444	0.411437	0.00862576	0.108994	nd	nd	nd	nd	0.0017	nd	nd	0.0463843	0.0149439	0.00777491	0.269271	0.0412804	0.0585299	nd	nd	0.0017	0.0963469	0.114582	0.0804266
				Husk-encased	nd	0.00625898	nd	0.0476018	0.268461	0.0105164	0.284096	nd	0.0536212	nd	nd	nd	nd	0.00399373	0.0017	nd	0.0914173	0.0184719	0.0017	0.320304	0.0349356	0.0488514	0.00940074	nd	nd	0.110888	0.0819631	0.0461859
			6	Emerged	nd	nd	nd	0.0337109	0.394184	0.0427655	0.531186	0.0172082	0.128604	nd	nd	nd	nd	0.0017	nd	nd	0.0439297	0.0105049	0.00967033	0.306048	0.0459826	0.0526376	0.00759144	0.0017	nd	0.108718	0.124631	0.0697789
				Husk-encased	nd	0.00522606	nd	0.0413639	0.252661	0.0120632	0.259491	nd	0.0598267	nd	nd	nd	nd	0.0017	0.0017	nd	0.0690374	0.00751169	0.0017	0.252904	0.0409303	0.0447478	0.00478915	nd	nd	0.0785854	0.0749264	0.0356539
			7	Emerged	nd	nd	nd	0.031356	0.348339	0.0310874	0.46525	0.0105663	0.115136	nd	nd	nd	nd	0.0017	0.0017	nd	0.067361	0.0161307	0.0111654	0.36192	0.0626926	0.0628108	nd	0.0017	nd	0.141859	0.133771	0.0791315
				Husk-encased	nd	0.00655099	nd	0.0486638	0.311746	0.0125723	0.306809	nd	0.0662442	nd	nd	nd	nd	0.00606643	0.0017	nd	0.106859	0.0261983	0.0017	0.342818	0.0586962	0.0538063	0.00866427	nd	nd	0.0978356	0.0929485	0.0537434
			8	Emerged	nd	0.00539739	nd	0.0523053	0.396129	0.0306736	0.462929	0.0091327	0.146807	nd	nd	nd	nd	0.00375595	0.00450495	nd	0.0963438	0.0268147	0.0102121	0.447442	0.0687923	0.0843957	0.0124419	0.0017	nd	0.144545	0.151757	0.101237
				Husk-encased	nd	0.0108653	nd	0.0469666	0.256354	0.00926171	0.261656	nd	0.0573013	nd	nd	nd	nd	0.00479903	0.0017	nd	0.0851682	0.00724445	nd	0.299424	0.0379072	0.0545235	0.00920716	nd	nd	0.1007	0.0852772	0.0557338
			9	Emerged	nd	0.00738764	0.00790143	0.0695784	0.487209	0.0645126	0.616195	0.0335849	0.193914	nd	nd	nd	nd	0.0017	nd	nd	0.0929376	0.0228957	0.0310709	0.52598	0.0896772	0.0950761	0.0102999	0.00533974	0.00581542	0.213678	0.221779	0.136667
				Husk-encased	nd	0.0142203	nd	0.0552683	0.273031	0.0128422	0.291517	nd	0.0661581	nd	nd	nd	nd	0.00619749	0.00489062	nd	0.0993766	0.0255561	0.0017	0.317949	0.0565188	0.056703	nd	nd	nd	0.101792	0.0983626	0.0491722
			10	Emerged	nd	0.00511407	nd	0.0613205	0.503704	0.0549892	0.598001	0.0222773	0.203382	nd	nd	nd	nd	0.00392522	nd	nd	0.0750677	0.0286778	0.0260694	0.457728	0.0759203	0.0978277	0.00946047	0.00444199	0.00354996	0.19488	0.198701	0.125764
				Husk-encased	nd	0.0101018	nd	0.0516796	0.303525	0.0115103	0.306001	nd	0.077799	nd	nd	nd	nd	0.00470345	nd	nd	0.0963804	0.0291491	0.00348728	0.323753	0.0513643	0.0620644	nd	nd	nd	0.101708	0.107142	0.0614472
			11	Emerged	nd	0.00736018	nd	0.0736056	0.481144	0.0469249	0.517782	0.0135079	0.143709	nd	nd	nd	nd	0.00472424	nd	nd	0.124838	0.0313081	0.0206537	0.478406	0.0892095	0.0804958	0.0124026	0.0017	0.0017	0.155073	0.1691	0.104538
				Husk-encased	nd	0.00690544	nd	0.0596601	0.333061	0.0134047	0.322017	nd	0.0808382	nd	nd	nd	nd	0.00500443	0.00447369	nd	0.127349	0.0294465	0.0017	0.387771	0.0666679	0.0665451	0.0118311	nd	nd	0.112163	0.103158	0.0655847
2010	Mo18W	3	1	Emerged	nd	0.0017	nd	0.0150852	0.204042	0.0214466	0.45685	0.0143163	0.157336	nd	nd	nd	nd	nd	nd	nd	0.00896188	0.0134064	nd	0.149594	0.102969	0.0290133	0.0017	nd	nd	0.0912171	0.148278	0.0322264
				Husk-encased	nd	0.0017	nd	0.0201945	0.119167	0.00767003	0.251355	0.00538518	0.105675	nd	nd	nd	nd	nd	0.0017	nd	0.0118268	0.0113457	nd	0.165952	0.0461883	0.0186973	0.0017	nd	nd	0.0998348	0.0801775	0.0234625
			2	Emerged	nd	nd	nd	0.0121435	0.184144	0.0200003	0.435281	0.0155235	0.189403	nd	nd	nd	nd	nd	nd	nd	0.00867446	0.015442	nd	0.147631	0.10338	0.0370285	0.0017	nd	nd	0.0934082	0.154061	0.0420166
				Husk-encased	nd	0.0017	nd	0.0252262	0.139273	0.00908027	0.295354	0.00562372	0.128387	nd	nd	nd	nd	nd	0.0017	nd	0.021942	0.0213476	nd	0.196203	0.0618185	0.0282976	nd	nd	nd	0.105958	0.100594	0.0305328
			3	Emerged	nd	nd	nd	0.00864848	0.164157	0.0210256	0.395515	0.0137363	0.159453	nd	nd	nd	nd	nd	nd	nd	0.00755031	0.0115613	nd	0.133457	0.079225	0.0340732	0.0017	nd	nd	0.0854848	0.11759	0.0409566
				Husk-encased	nd	0.0017	nd	0.0183075	0.115051	0.00831514	0.252322	0.00554246	0.10835	nd	nd	nd	nd	0.0017	nd	nd	0.0167012	0.00676836	nd	0.16387	0.0441921	0.0182755	nd	nd	nd	0.0958861	0.0747696	0.0242119
			4	Emerged	nd	nd	nd	0.0118594	0.170015	0.0186309	0.396828	0.0149696	0.174428	nd	nd	nd	nd	nd	nd	nd	0.00837938	0.00892151	nd	0.145394	0.0804952	0.0293072	0.0017	nd	nd	0.0914523	0.131047	0.0375684
				Husk-encased	nd	0.0017	nd	0.0182293	0.0965997	0.00587923	0.221359	0.00425672	0.0954144	nd	nd	nd	nd	0.0017	0.0017	nd	0.0117979	0.00705184	nd	0.12741	0.0345082	0.0136994	nd	nd	nd	0.0753318	0.0594727	0.0187576
			5	Emerged	nd	nd	nd	0.0119999	0.184418	0.0184217	0.425386	0.00905966	0.152386	nd	nd	nd	nd	nd	nd	nd	0.00918718	0.0121035	nd	0.142802	0.0988194	0.0230536	nd	nd	nd	0.0871022	0.144379	0.028803
				Husk-encased	nd	nd	nd	0.0162689	0.0978857	0.0053128	0.233627	nd	0.0861313	nd	nd	nd	nd	nd	nd	nd	0.0087642	0.00657023	nd	0.128905	0.0306157	0.00867163	nd	nd	nd	0.0741026	0.0582822	0.0125189
2010	NC350	3	1	Emerged	nd	0.0017	nd	0.0684622	1.21781	0.324643	1.54792	0.104307	0.375125	nd	nd	nd	nd	nd	nd	nd	0.019675	0.0495477	0.0797903	0.504982	0.251789	0.101139	0.00810982	0.0204912	0.0693037	0.37439	0.32194	0.144549
				Husk-encased	nd	nd	nd	0.052364	0.529578	0.0699788	0.624511	0.0140015	0.152693	nd	nd	nd	nd	nd	nd	nd	0.0759122	0.0562858	0.02022	0.722114	0.18122	0.0776962	0.00797897	0.0017	nd	0.33032	0.258888	0.0826476
			2	Emerged	nd	0.0017	nd	0.0390948	1.02029	0.313151	1.37614	0.0855357	0.330103	nd	nd	nd	nd	nd	nd	nd	0.0139235	0.019979	0.0463498	0.320303	0.106882	0.072115	0.0045445	0.0190324	0.030255	0.279802	0.153757	0.114848
				Husk-encased	nd	0.0017	nd	0.0458242	0.498246	0.0637295	0.652263	0.0148711	0.160444	nd	nd	nd	nd	nd	nd	nd	0.0527501	0.0294587	0.0188056	0.687638	0.128889	0.0675106	0.00352717	0.0017	nd	0.318111	0.215496	0.0620471
			3	Emerged	nd	nd	nd	0.0514523	1.22848	0.276685	1.6688	0.0726366	0.342013	nd	nd	nd	nd	nd	nd	nd	0.0302957	0.0345597	0.0808916	0.582904	0.255537	0.091319	nd	0.0108333	0.0245391	0.304514	0.333477	0.105448
				Husk-encased	nd	nd	nd	0.0386312	0.416698	0.0540773	0.576899	0.0157614	0.140415	nd	nd	nd	nd	nd	nd	nd	0.0430277	0.0326785	0.0117065	0.556706	0.107314	0.0582997	nd	0.0017	nd	0.301802	0.182815	0.0604146
2010	NC358	3	1	Emerged	nd	nd	nd	0.0606546	0.769714	0.266289	1.49942	0.116931	0.415725	nd	nd	nd	nd	nd	0.0017	nd	0.0262631	0.0560301	0.0401902	0.420362	0.433751	0.0574713	nd	0.0301042	0.0904426	0.225967	0.550527	0.0913924
				Husk-encased	nd	nd	nd	0.0506003	0.278425	0.0324151	0.597362	0.0130729	0.181383	nd	nd	nd	nd	nd	nd	nd	0.0381523	0.0503102	0.00578916	0.387248	0.193883	0.0448115	nd	0.0017	nd	0.181793	0.242188	0.0477642
			2	Emerged	nd	0.0017	nd	0.0546147	0.722283	0.200507	1.36084	0.0899636	0.413576	nd	nd	nd	nd	nd	0.0017	nd	0.0333282	0.0584372	0.0353138	0.384997	0.369816	0.0767388	nd	0.0223316	0.0834333	0.285763	0.549506	0.10032
				Husk-encased	nd	0.0066172	nd	0.0553268	0.317439	0.0263448	0.502268	0.00975567	0.165743	nd	nd	nd	nd	0.00352209	0.00471789	nd	0.0633267	0.061201	0.00443232	0.432307	0.176472	0.0523425	nd	0.0017	nd	0.218619	0.248081	0.0587566
			3	Emerged	nd	0.0046133	nd	0.0717075	0.768518	0.210094	1.39094	0.0900391	0.422295	nd	nd	nd	nd	nd	0.00553433	nd	0.036472	0.116652	0.0348723	0.558454	0.519835	0.0862617	0.00373843	0.0169778	0.0936859	0.25788	0.669706	0.118766
				Husk-encased	nd	0.0036653	nd	0.0612854	0.364402	0.0326145	0.597231	0.0106288	0.219829	nd	nd	nd	nd	0.00382337	0.00607915	nd	0.0682581	0.0745045	0.00491757	0.469047	0.215034	0.0565045	0.0017	nd	nd	0.231672	0.278299	0.060499
			4	Emerged	0.0017	0.0017	nd	0.0394043	0.36739	0.109972	0.643903	0.0427082	0.187543	nd	nd	nd	nd	nd	0.0017	nd	0.0202467	0.0420959	0.0281509	0.22362	0.219275	0.0486675	0.0017	0.0119555	0.0462648	0.137068	0.295268	0.0595002
				Husk-encased	nd	0.0017	nd	0.0235643	0.142421	0.0104605	0.235531	0.00365875	0.079279	nd	nd	nd	nd	nd	nd	nd	0.0150885	0.0201835	0.0017	0.172115	0.0777504	0.0161735	nd	nd	nd	0.0874195	0.0971211	0.0164322
			5	Emerged	0.00353995	0.0054727	nd	0.0534097	0.414153	0.132388	0.800902	0.0569037	0.235979	nd	nd	nd	nd	nd	0.00557224	nd	0.0166496	0.0501503	0.0219713	0.213232	0.275596	0.0394758	0.0017	0.0109745	0.0591546	0.139961	0.358599	0.0589122
				Husk-encased	nd	0.0017	nd	0.0289449	0.177774	0.0166856	0.316169	0.0056794	0.10457	nd	nd	nd	nd	0.0017	0.0017	nd	0.0221671	0.0302918	0.0017	0.16672	0.099724	0.0198444	nd	nd	nd	0.0871223	0.133696	0.0207721
2010	Oh7B	3	1	Emerged	nd	0.00364109	nd	0.058496	0.568293	0.0476073	0.571094	0.0180962	0.2362	nd	nd	nd	nd	0.0017	0.0017	nd	0.0619259	0.0381463	0.0017	0.441888	0.172476	0.0529598	nd	nd	nd	0.156711	0.278228	0.0317343
				Husk-encased	nd	0.0155026	nd	0.0572814	0.386671	0.0203662	0.481313	0.00774995	0.162954	nd	nd	nd	nd	nd	0.0017	nd	0.0219823	0.00898331	nd	0.267782	0.0611966	0.0288634	0.0017	nd	nd	0.112714	0.123741	0.0165275
			2	Emerged	0.0017	0.00428807	nd	0.0611405	0.581577	0.0509821	0.81734	0.0193606	0.251199	nd	nd	nd	nd	0.0017	0.0017	nd	0.056028	0.0400683	0.00395881	0.455365	0.175645	0.0549459	0.0017	nd	0.0017	0.174445	0.280455	0.0436506
				Husk-encased	nd	0.00439614	nd	0.0394047	0.31906	0.0173242	0.427669	0.0041005	0.133184	nd	nd	nd	nd	nd	0.0017	nd	0.0225537	0.0136978	nd	0.210401	0.045826	0.0250494	nd	nd	nd	0.0715709	0.0849745	0.0119525
			3	Emerged	nd	0.0017	nd	0.0474409	0.589365	0.0493944	0.892876	0.0205379	0.268162	nd	nd	nd	nd	0.0017	0.0017	nd	0.0335581	0.0316562	0.0042533	0.376658	0.159485	0.0433056	0.0017	0.0017	0.0017	0.149978	0.256594	0.0378738
				Husk-encased	nd	0.0054608	nd	0.0446046	0.32505	0.0191611	0.443735	0.0061225	0.145321	nd	nd	nd	nd	nd	0.0017	nd	0.0282781	0.0201687	nd	0.256279	0.0565701	0.0332081	0.0017	nd	nd	0.09443	0.107794	0.0208302
			4	Emerged	0.0017	0.00492441	nd	0.0639561	0.656187	0.0611318	0.965537	0.0277222	0.274482	nd	nd	nd	nd	0.0017	0.0017	nd	0.0441924	0.03258	0.00996609	0.491863	0.174236	0.0522628	nd	0.0017	0.0017	0.189456	0.289652	0.0493606
				Husk-encased	nd	0.0017	nd	0.0450252	0.353232	0.020362	0.503501	0.00733247	0.159113	nd	nd	nd	nd	nd	nd	nd	0.0270059	0.016588	nd	0.284337	0.0600421	0.0301566	nd	nd	nd	0.111372	0.112771	0.0184823
			5	Emerged	0.0017	0.00503883	nd	0.0842713	0.63004	0.0436528	0.788839	0.0117595	0.194511	nd	nd	nd	nd	0.0017	0.0017	nd	0.0761656	0.0487215	0.0017	0.530077	0.225362	0.0460458	0.0017	nd	0.0017	0.175217	0.31791	0.0315609
				Husk-encased	nd	0.0017	nd	0.0415921	0.331262	0.0169507	0.431649	0.00373071	0.1188	nd	nd	nd	nd	0.0017	0.0017	nd	0.0264798	0.0140582	nd	0.231276	0.0573815	0.0239434	nd	nd	nd	0.0762156	0.102956	0.0131647
2010	PHG39	3	1	Emerged	nd	0.00893534	0.0017	0.0720494	0.709721	0.090492	1.40621	0.0436099	0.467695	nd	nd	nd	nd	0.0017	0.00726741	nd	0.0442245	0.0614169	0.00951814	0.382123	0.231204	0.0568325	nd	0.00382634	0.00985295	0.179154	0.420809	0.0954265
				Husk-encased	nd	0.0184588	nd	0.0471594	0.312293	0.0139798	0.666387	nd	0.282016	nd	nd	nd	nd	nd	0.0017	nd	0.0123632	0.0218662	nd	0.148858	0.0778561	nd	nd	nd	nd	0.0765533	0.167911	0.0274136
			2	Emerged	nd	0.00368635	0.0017	0.0691818	0.645432	0.0597685	1.19314	0.0264447	0.426391	nd	nd	nd	nd	nd	0.0017	nd	0.034662	0.0341419	0.00392018	0.381004	0.20271	0.0481548	nd	nd	0.0017	0.143692	0.323186	0.0712756
				Husk-encased	nd	0.0145597	nd	0.0511499	0.326551	0.0171911	0.583101	0.0052147	0.200239	nd	nd	nd	nd	nd	nd	nd	0.020655	0.0293747	nd	0.182513	0.0725076	0.0293865	nd	nd	nd	0.0902744	0.171909	0.0374127
			3	Emerged	nd	0.020421	0.00492788	0.113356	0.771289	0.0796447	1.41278	0.0427127	0.561689	nd	nd	nd	nd	nd	0.0107845	nd	0.0478744	0.0730007	0.00782479	0.432903	0.226164	0.0627472	nd	0.0017	0.0017	0.184612	0.408189	0.0843937
				Husk-encased	0.00575415	0.0149904	0.0017	0.0444791	0.267481	0.0161078	0.548568	nd	0.249034	nd	nd	nd	nd	0.0017	0.0017	nd	0.0140057	0.02643	nd	0.161155	0.0888276	0.0239643	nd	nd	nd	0.096732	0.19536	0.0361652
			4	Emerged	nd	0.0017	0.0017	0.0409079	0.603586	0.0629155	1.17318	0.0296974	0.392664	nd	nd	nd	nd	nd	0.0038243	nd	0.0211148	0.034118	0.00460504	0.30101	0.201121	0.0378449	nd	nd	0.0017	0.139685	0.365126	0.0750155
				Husk-encased	nd	0.0108156	nd	0.0401143	0.277828	0.0130536	0.56086	0.00581637	0.230274	nd	nd	nd	nd	nd	nd	nd	0.00882751	0.019169	nd	0.118441	0.0504743	0.0203674	nd	nd	nd	0.0620213	0.13985	0.0319317
			5	Emerged	nd	0.00381076	0.0017	0.0575236	0.626781	0.0692157	1.0621	0.0306419	0.283501	nd	nd	nd	nd	0.0017	0.00388085	nd	0.026803	0.029698	0.00641596	0.321299	0.194668	0.039975	nd	0.0017	0.0017	0.152494	0.344242	0.0707135
				Husk-encased	nd	0.0108199	nd	0.0457266	0.291313	0.0165504	0.576687	0.00739256	0.258438	nd	nd	nd	nd	nd	nd	nd	0.0136953	0.0180838	nd	0.146069	0.0601457	0.0231196	nd	nd	nd	0.0762835	0.153436	0.0276237
			6	Emerged	nd	0.00370412	0.0017	0.0624971	0.586884	0.0667721	1.07576	0.0298887	0.331402	nd	nd	nd	nd	nd	0.00360776	nd	0.0206497	0.0264597	0.0017	0.261251	0.178431	0.0328379	nd	nd	nd	0.117757	0.363547	0.0585054
				Husk-encased	nd	0.0237256	0.0017	0.0496539	0.24896	0.0139037	0.496788	0.00705975	0.202924	nd	nd	nd	nd	nd	0.0017	nd	0.0110753	0.0215882	nd	0.137276	0.0624055	0.0215005	nd	nd	nd	0.0813937	0.192708	0.0332308
			7	Emerged	nd	0.00689423	0.00360854	0.0921914	0.709414	0.0791829	1.46252	0.0453105	0.517586	nd	nd	nd	nd	nd	0.00826383	nd	0.0448394	0.0540067	0.0083324	0.497859	0.269934	0.0488193	nd	nd	0.00460232	0.207112	0.510405	0.0813044
				Husk-encased	nd	0.0017	nd	0.0210834	0.25143	0.0170891	0.57336	0.00906186	0.266735	nd	nd	nd	nd	nd	nd	nd	0.00678959	0.0131641	nd	0.149994	0.07172	0.0199061	nd	nd	nd	0.0965723	0.201652	0.0304966
2010	PHG84	3	1	Emerged	nd	0.00972176	0.00536716	0.0905058	0.731025	0.147438	1.17432	0.0848222	0.491083	nd	nd	nd	nd	nd	0.0017	nd	0.0435153	0.0365535	0.0250364	0.580648	0.160362	0.0856494	nd	0.0121193	0.0188668	0.32814	0.302328	0.12931
				Husk-encased	nd	0.0177337	nd	0.0604623	0.333457	0.0384682	0.543966	0.0231809	0.285226	nd	nd	nd	nd	0.0017	0.0017	nd	0.0387521	0.0148236	0.00570248	0.399743	0.0522195	0.0394996	nd	0.0017	nd	0.234395	0.110884	0.0567886
			2	Emerged	nd	0.00691736	0.00636094	0.0945093	0.786418	0.132401	1.13271	0.0821554	0.45198	nd	nd	nd	nd	nd	nd	nd	0.0412284	0.0357255	0.0228346	0.546091	0.176254	0.0896758	nd	0.0148954	0.0260842	0.311054	0.336594	0.126845
				Husk-encased	nd	0.0110241	nd	0.0640658	0.383486	0.0384915	0.568867	0.0182055	0.270766	nd	nd	nd	nd	nd	nd	nd	0.0444455	0.0125788	0.00599823	0.424984	0.0380413	0.0496784	nd	0.0017	nd	0.241775	0.111436	0.0615797
			3	Emerged	nd	0.00567728	0.0017	0.081371	0.714728	0.127182	1.02631	0.0660835	0.385471	nd	nd	nd	nd	nd	0.0017	nd	0.0513185	0.0374238	0.0245157	0.599871	0.160181	0.130291	0.0017	0.0126289	0.0147313	0.335346	0.31959	0.155403
				Husk-encased	nd	0.0049673	nd	0.0445504	0.297034	0.0302202	0.455901	0.0140988	0.206548	nd	nd	nd	nd	nd	nd	nd	0.0320183	0.0106314	0.00408276	0.348926	0.0314469	0.047123	nd	0.0017	nd	0.215276	0.100673	0.0627579
			4	Emerged	nd	0.00670256	0.0017	0.114414	0.859246	0.135662	1.2298	0.07073	0.454914	nd	nd	nd	nd	nd	0.0017	nd	0.0734501	0.0691357	0.0247401	0.669131	0.271996	0.123908	nd	0.011498	0.021981	0.364576	0.424169	0.157502
				Husk-encased	nd	0.00601687	nd	0.0565091	0.362687	0.0366685	0.536964	0.0184547	0.245603	nd	nd	nd	nd	nd	nd	nd	0.0333807	0.0158947	0.00400385	0.364006	0.0467245	0.0378641	nd	0.0017	nd	0.214843	0.105676	0.0553739
			5	Emerged	nd	0.00490339	0.00639614	0.0724483	0.670572	0.140945	1.03214	0.0834872	0.490259	nd	nd	nd	nd	nd	0.0017	nd	0.0282539	0.0291515	0.0205601	0.449717	0.145118	0.0610695	nd	0.0110949	0.0180327	0.30486	0.308141	0.093494
				Husk-encased	nd	0.00940238	nd	0.0459213	0.293626	0.0368113	0.494726	0.0198975	0.26783	nd	nd	nd	nd	nd	nd	nd	0.02731	0.00906541	0.0058928	0.290139	0.0303833	0.0279919	nd	0.0017	nd	0.194425	0.0893971	0.0423942
2010	TX303	3	1	Emerged	nd	0.00796178	nd	0.0576597	0.908138	0.291625	2.08485	0.189055	0.62926	nd	nd	nd	nd	nd	0.00404142	nd	0.00387267	0.0286279	0.0061483	0.155362	0.135939	0.0892002	nd	nd	0.0171933	0.0726984	0.185062	0.0936656
				Husk-encased	nd	0.0126395	nd	0.0537675	0.493473	0.0421366	0.978993	0.00830961	0.189071	nd	nd	nd	nd	nd	0.00694521	nd	0.0123442	0.0316669	nd	0.273833	0.150344	0.0450273	0.00350432	nd	nd	0.096263	0.174829	0.0467499
			2	Emerged	nd	0.00582488	nd	0.0956311	1.03479	0.212726	1.6577	0.0872448	0.363714	nd	nd	nd	nd	nd	0.00693917	nd	0.0122497	0.0296968	0.009787	0.269469	0.173277	0.110223	0.00440758	nd	0.0166016	0.110202	0.201303	0.0967445
				Husk-encased	nd	0.0164395	nd	0.0911943	0.686148	0.0605812	0.962706	0.00775753	0.181248	nd	nd	nd	nd	0.0017	0.0244441	nd	0.0392281	0.0793285	0.0017	0.422246	0.221087	0.145322	0.00560847	nd	nd	0.11969	0.181121	0.0841665
			3	Emerged	nd	0.00354328	nd	0.0662023	0.874379	0.280725	1.90353	0.165903	0.53351	nd	nd	nd	nd	nd	0.0017	nd	nd	0.0120541	0.0017	0.105067	0.0815386	0.0657751	nd	nd	0.0111015	0.0600291	0.155079	0.0878077
				Husk-encased	0.0017	0.0110249	nd	0.0690668	0.456538	0.0370862	0.784041	nd	0.175242	nd	nd	nd	nd	nd	0.00610834	nd	0.0179915	0.0344178	nd	0.264319	0.126471	0.0712393	nd	nd	nd	0.0924563	0.194006	0.0550077
			4	Emerged	nd	0.00791019	nd	0.0650193	0.802315	0.215708	1.60301	0.115864	0.465439	nd	nd	nd	nd	nd	0.00386533	nd	0.00801019	0.0346337	0.00605595	0.198048	0.138427	0.0920919	0.0017	nd	0.0188231	0.0962425	0.20748	0.0833527
				Husk-encased	nd	0.0176607	nd	0.0563116	0.452056	0.0365268	0.811224	0.00524838	0.150496	nd	nd	nd	nd	nd	0.0130167	nd	0.0163558	0.0463976	nd	0.231585	0.173842	0.0723369	nd	nd	nd	0.0817835	0.172276	0.0450501
			5	Emerged	nd	0.0264908	nd	0.181652	1.28678	0.228177	1.92449	0.108892	0.531188	nd	nd	nd	nd	nd	0.0107849	nd	0.0201878	0.0552268	0.0236523	0.433253	0.411299	0.119643	0.00616984	0.00681902	0.0560002	0.179085	0.519524	0.112011
				Husk-encased	nd	0.028173	nd	0.0892514	0.553312	0.0326634	0.731561	nd	0.150437	nd	nd	nd	nd	nd	0.0140444	nd	0.023648	0.0487472	nd	0.36627	0.23266	0.0953906	0.00541748	nd	nd	0.107053	0.255217	0.0481505
2010	Tzi8	3	1	Emerged	nd	nd	nd	0.0916835	0.671671	0.0416567	0.85531	nd	0.188295	nd	nd	nd	nd	nd	nd	nd	0.0315692	0.0640994	nd	0.221165	0.250885	0.0271216	nd	nd	nd	0.0706544	0.220196	0.0354727
				Husk-encased	nd	nd	nd	0.106414	0.638793	0.0181446	0.863107	nd	0.196792	nd	nd	nd	nd	nd	0.00664715	nd	0.0430492	0.078325	nd	0.255775	0.254306	0.0270635	nd	nd	nd	0.0613708	0.171687	0.0386511
			2	Emerged	nd	0.0074384	nd	0.108469	0.603987	0.0567881	0.881489	0.0158476	0.219626	nd	nd	nd	nd	0.0017	0.0041961	nd	0.0701639	0.0677497	0.00628312	0.448694	0.271347	0.0207747	nd	nd	nd	0.134515	0.218828	0.0159736
				Husk-encased	nd	0.00419739	nd	0.0671252	0.27643	0.0117012	0.438214	nd	0.107497	nd	nd	nd	nd	0.0017	0.00629248	nd	0.0275294	0.0291259	nd	0.185564	0.133738	0.00664131	nd	nd	nd	0.0849775	0.109755	0.00528479
			3	Emerged	nd	0.0017	nd	0.0491014	0.641479	0.0919597	1.44619	0.0471894	0.522652	nd	nd	nd	nd	nd	nd	nd	0.024831	0.0128038	0.0154867	0.362552	0.0642222	0.0232331	nd	0.0017	nd	0.133122	0.092848	0.0242052
				Husk-encased	nd	0.00542969	nd	0.0332374	0.205261	0.00818442	0.478766	nd	0.159257	nd	nd	nd	nd	0.0017	nd	nd	0.0137119	0.0143291	nd	0.133201	0.0176308	nd	nd	nd	nd	0.0511996	0.0372981	0.00806083
			4	Emerged	nd	0.0017	nd	0.0158704	0.249756	0.0366341	0.45649	0.021094	0.19232	nd	nd	nd	nd	nd	nd	nd	0.0152901	0.0115895	0.00528729	0.126956	0.0520208	0.00842416	nd	0.0017	0.0017	0.0427748	0.0520071	0.0129721
				Husk-encased	nd	nd	nd	0.0170686	0.148379	0.00868754	0.265116	0.0017	0.0888967	nd	nd	nd	nd	nd	nd	nd	0.00629917	0.00501398	nd	0.0759219	0.0300927	0.00440675	nd	nd	nd	0.0329701	0.0353961	0.00569084

## Sheet: Key to column headings
Column heading	Description
Growing year	Year in which plants were grown.
Inbred line	Inbred line identifier.
Days PSE	Identifier for the number of days after the first silk(s) emerged from the encasing husk-leaves when the ear was harvested for dissection (i.e. 3- or 6-days PSE). PSE, post-silk emergence.
Ear replicate	Identifier for ear that was dissected into emerged and husk-encased silk sections.
Silk section	Identifier for the silk section within an ear replicate (i.e. Emerged or Husk-encased).
Alkanes	Highlights the saturated class of hydrocarbons identified. Values reported are µmole/g dry weight. The number following "C" indicates the carbon chain length (e.g. C29 is a hydrocarbon comprised of 29 carbon atoms). Values between 0 and the limit of detection (0.0034) were assigned 0.0017. nd, lack of detectable accumulation.
Alkenes	Highlights the unsaturated class of hydrocarbons identified. Values reported are µmole/g dry weight. The number following "C" indicates the carbon chain length. The number following ":" indicates the number of double bonds followed by the double bond position in parentheses (i.e. C29:1(7) is a hydrocarbon comprised of 29 carbon atoms with one double bond between the 7th and 8th carbon atoms). ":1…
